# Supplementary material for: Temperature-Dependent Development of Nitidula rufipes (Linnaeus, 1767) (Coleoptera: Nitidulidae) and Its Significance in Estimating Minimum Postmortem Interval
Source: Insects. 2023 Mar 20;14(3):299. doi: 10.3390/insects14030299 (PMC10058101; doi:10.3390/insects14030299)
Supplement: Supplementary file 1 [file insects-14-00299-s001.zip]

Archive with 5 entries (5 files):
- Table S1.xlsx
- Table S2.xlsx
- Table S3.xlsx
- Table S4.xlsx
- Table S5.docx
