# Supplementary material for: Temperature-Dependent Development of Nitidula rufipes (Linnaeus, 1767) (Coleoptera: Nitidulidae) and Its Significance in Estimating Minimum Postmortem Interval
Source: Insects. 2023 Mar 20;14(3):299. doi: 10.3390/insects14030299 (PMC10058101; doi:10.3390/insects14030299)
Supplement: Supplementary file 1 [file insects-14-00299-s001.zip › Table S1.xlsx]

## Sheet: development events
			16°C			unit:d					19°C								22°C								25°C								28°C								31°C
n	Hatching	1st ecdysis	2nd ecdysis	Wandering	Pupation	Emergence		n	Hatching	1st ecdysis	2nd ecdysis	Wandering	Pupation	Emergence		n	Hatching	1st ecdysis	2nd ecdysis	Wandering	Pupation	Emergence		n	Hatching	1st ecdysis	2nd ecdysis	Wandering	Pupation	Emergence		n	Hatching	1st ecdysis	2nd ecdysis	Wandering	Pupation	Emergence		n	Hatching	1st ecdysis	2nd ecdysis	Wandering	Pupation	Emergence		n	Hatching
1	9.91667	19	26	32.4562	46.4562	60.4562		1	8	14	22	24	35	44		1	6	11	15	17	24	33		1	4.58	8	11	14	20	26		1	3.58	7	9	11	16	20		1	2.875	5	7	9	14	18		1	2.75
2	9.91667	19	26	33	49	63.4562		2	8	15	22	24	36	45		2	6.08	11	15	17	25	34		2	4.79	9	11	14	21	26		2	3.58	7	9	11	16	21		2	3.04167	5	7	9	14	18		2	2.79167
3	10.125	19	27	33.4562	49.4562	63.4562		3	8.08	15	22	25	37	45		3	6.17	11	15	17	25	34		3	4.92	9	11	14	22	26		3	3.67	7	9	11	16	21		3	3.04167	5	7	9	14	18		3	2.83333
4	10.125	19	27	33.4562	50.4562	64.4562		4	8.08	15	22	26	38	45		4	6.17	11	16	17	25	34		4	4.92	9	11	14	22	26		4	3.67	7	9	11	16	21		4	3.04167	5	8	9	14	18		4	2.875
5	10.125	20	27	33.4562	51	64.4562		5	8.08	15	22	26	39	45		5	6.17	11	16	17	26	34		5	4.92	9	11	14	22	27		5	3.71	7	9	11	16	21		5	3.04167	5	8	9	14	18		5	2.95833
6	10.125	20	27	33.4562	51	65.4562		6	8.08	15	23	26	40	46		6	6.17	11	16	18	26	34		6	4.92	9	11	14	22	27		6	3.71	7	9	11	17	21		6	3.04167	6	8	9	15	18		6	2.95833
7	10.125	20	27	33.4562	51	65.4562		7	8.08	15	23	26	40	46		7	6.17	11	16	18	27	35		7	4.92	9	11	14	22	27		7	3.71	7	9	11	17	21		7	3.04167	6	8	10	15	18		7	2.95833
8	10.125	20	28	33.4562	52	65.4562		8	8.08	15	23	26	40	46		8	6.17	11	16	18	27	35		8	4.92	9	11	14	22	27		8	3.71	7	9	11	17	21		8	3.08333	6	8	10	15	18		8	2.95833
9	10.125	20	28	33.4562	52	66		9	8.08	16	23	26	41	46		9	6.17	11	16	18	27	35		9	4.92	9	11	14	22	27		9	3.71	7	9	11	17	22		9	3.08333	6	8	10	15	18		9	2.95833
10	10.125	20	28	34	52.4562	66.4562		10	8.08	16	23	26	41	46		10	6.17	12	16	18	27	36		10	5	9	11	14	22	27		10	3.71	7	9	11	17	22		10	3.16667	6	8	10	15	19		10	2.95833
11	10.125	20	28	34.4562	53	66.4562		11	8.08	16	23	27	41	46		11	6.33	12	16	19	27	36		11	5.04	9	11	14	22	27		11	3.71	7	9	11	17	22		11	3.16667	6	8	10	15	19		11	3
12	10.125	20	28	34.4562	53.4562	67		12	8.08	16	23	27	41	46		12	6.41	12	16	19	27	36		12	5.04	9	11	14	22	27		12	3.71	7	9	11	17	22		12	3.16667	6	8	10	15	19		12	3
13	10.125	20	28	34.4562	53.4562	67		13	8.08	16	23	27	42	47		13	6.41	12	16	19	27	36		13	5.04	9	11	14	23	27		13	3.71	7	9	11	17	22		13	3.16667	6	8	10	15	19		13	3
14	10.125	20	28	35	54.4562	67		14	8.08	16	23	27	42	47		14	6.41	12	16	20	27	36		14	5.04	9	12	14	23	27		14	3.71	7	9	11	17	22		14	3.16667	6	8	10	15	19		14	3
15	10.125	20	28	35	56	67		15	8.08	16	23	27	42	47		15	6.41	12	16	20	27	36		15	5.04	9	12	14	23	27		15	3.71	7	10	11	17	22		15	3.16667	6	8	10	15	19		15	3
16	10.125	20	28	35	56	67.4562		16	8.17	16	23	27	43	47		16	6.41	12	16	20	28	37		16	5.08	10	12	14	23	27		16	3.71	7	10	11	17	22		16	3.16667	6	8	10	15	19		16	3
17	10.125	20	28	35	56	67.4562		17	8.17	16	23	27		48		17	6.41	12	16	20	28	37		17	5.08	10	12	14	23	27		17	3.88	7	10	11	17	22		17	3.16667	6	8	10	15	19		17	3
18	10.125	20	28	35	56	67.4562		18	8.21	16	24	27		48		18	6.41	12	16	20	28	37		18	5.08	10	12	14	23	27		18	3.88	7	10	11	17	22		18	3.16667	6	9	10	15	19		18	3
19	10.125	20	28	35		68		19	8.21	16	24	27		48		19	6.41	12	16	20	28	37		19	5.08	10	12	14	23	28		19	3.88	7	10	11	17	22		19	3.16667	6	9	10	15	19		19	3.16667
20	10.125	20	28	35		68		20	8.21	16	24	27		48		20	6.41	12	16	20	28	37		20	5.08	10	12	14	24	28		20	3.88	7	10	11	17	22		20	3.16667	6	9	10	15	19		20	3.16667
21	10.125	20	28	35		68		21	8.21	16	24	27		49		21	6.41	12	17	20	28	37		21	5.08	10	12	14	24	28		21	3.88	7	10	11	17	22		21	3.25	6	9	10	15	19		21	3.16667
22	10.125	21	28	35		68		22	8.21	16	24	27		49		22	6.41	12	17	20	28	37		22	5.13	10	12	15	24	28		22	3.88	7	10	11	17	22		22	3.25	6	9	10	16	19		22	3.16667
23	10.125	21	28	35		68		23	8.21	17	24	27		49		23	6.41	12	17	20	28	37		23	5.13	10	12	15	24	28		23	3.88	8	10	11	17	22		23	3.25	6	9	10	16	19		23	3.16667
24	10.125	21	29	35		68.4562		24	8.21	17	25	27		49		24	6.41	12	17	20	28	37		24	5.13	10	12	15	25	28		24	3.88	8	10	11	17	22		24	3.25	6	9	10	16	19		24	3.16667
25	10.125	21	29	35		68.4562		25	8.21	17	25	27		49		25	6.41	13	17	20	28	37		25	5.13	10	13	15	25	28		25	3.88	8	10	11	18	22		25	3.25	7	9	10	16	19		25	3.16667
26	10.125	21	29	35		68.4562		26	8.21	17	25	27		49		26	6.41	13	17	21	28	37		26	5.13	10	13	15	25	28		26	3.88	8	10	11	18	22		26	3.25	7	9	10	16	19		26	3.16667
27	10.125	21	29	35		68.4562		27	8.21	17	25	27		50		27	6.41	13	17	21	28	38		27	5.13	10	13	15	26	28		27	3.88	8	10	11	18	22		27	3.25	7	9	10	16	19		27	3.16667
28	10.125	22	29	35		68.4562		28	8.21	17	25	27		50		28	6.41	13	18	21	28	38		28	5.13	10	13	15	27	28		28	3.88	8	11	11	18	22		28	3.25	7	10	10	16	19		28	3.16667
29	10.125	22	30	35.4562		69		29	8.42	17	26	27		50		29	6.42	13	18	21	28	38		29	5.13	11	13	15		28		29	3.88	8	11	11	18	22		29	3.25	7	10	10	16	19		29	3.16667
30	10.125	23	31	35.4562		69		30	8.42	17	26	27		50		30	6.46	13	18	21	28	38		30	5.17	11	13	15		28		30	3.88	9	11	11	18	22		30	3.25	7	10	10	16	19		30	3.16667
31	10.125			35.4562		69		31	8.42			27		50		31	6.46			21	29	38		31	5.17			15		28		31	3.88			11	18	22		31	3.25			10	17	19		31	3.16667
32	10.125			35.4562		69		32	8.42			27		50		32	6.46			21	29	38		32	5.17			15		28		32	3.88			11	18	22		32	3.25			10	17	19		32	3.16667
33	10.125			35.4562		69		33	8.42			27		50		33	6.46			21	29	38		33	5.17			15		28		33	3.88			12	18	23		33	3.25			10	17	19		33	3.16667
34	10.125			36		69.4562		34	8.42			27		50		34	6.46			21	29	38		34	5.17			15		28		34	4.04			12	18	23		34	3.25			10	18	19		34	3.16667
35	10.125			36		69.4562		35	8.42			27		50		35	6.54			21	29	38		35	5.17			15		28		35	4.04			12	18	23		35	3.25			10		19		35	3.16667
36	10.125			36		69.4562		36	8.42			27		51		36	6.54			21	29	38		36	5.21			15		28		36	4.04			12	18	23		36	3.25			10		19		36	3.16667
37	10.125			36		70		37	8.42			28		51		37	6.54			21	29	38		37	5.21			15		28		37	4.04			12	18	23		37	3.25			10		19		37	3.16667
38	10.125			36		70		38	8.42			28		51		38	6.54			21	29	38		38	5.21			15		28		38	4.04			12	18	23		38	3.25			10		19		38	3.16667
39	10.125			36		70		39	8.5			28		51		39	6.54			21	29	38		39	5.21			15		28		39	4.04			12	18	23		39	3.25			10		19		39	3.16667
40	10.125			36		70		40	8.5			28		51		40	6.54			21	29	38		40	5.25			15		28		40	4.04			12	18	23		40	3.25			10		19		40	3.16667
41	10.125			36		70		41	8.5			28		51		41	6.54			21	29	38		41	5.25			15		28		41	4.04			12	18	23		41	3.25			10		19		41	3.16667
42	10.125			36		70		42	8.5			28		51		42	6.54			21	29	38		42	5.33			15		28		42	4.04			12	18	23		42	3.25			10		19		42	3.16667
43	10.3333			36		70.4562		43	8.5			28		51		43	6.54			21	29	38		43	5.33			15		28		43	4.04			12	19	23		43	3.25			10		20		43	3.16667
44	10.3333			36		70.4562		44	8.5			28		51		44	6.54			21	30	38		44	5.33			15		28		44	4.04			12	19	23		44	3.25			10		20		44	3.16667
45	10.3333			36		70.4562		45	8.54			28		52		45	6.54			21	30	38		45	5.33			15		28		45	4.04			12	19	23		45	3.25			10		20		45	3.16667
46	10.3333			36		70.4562		46	8.54			28		52		46	6.54			21	30	38		46	5.33			15		28		46	4.04			12	19	23		46	3.375			10		20		46	3.16667
47	10.3333			36		71		47	8.54			28		52		47	6.54			21	30	38		47	5.33			15		29		47	4.04			12	19	23		47	3.375			10		20		47	3.16667
48	10.3333			36.4562		71		48	8.54			28		52		48	6.54			21	31	38		48	5.33			15		29		48	4.04			12	19	23		48	3.375			10		20		48	3.16667
49	10.3333			36.4562		71.4562		49	8.54			28		52		49	6.54			21	32	38		49	5.33			15		29		49	4.04			12	19	23		49	3.375			10		20		49	3.16667
50	10.3333			36.4562		71.4562		50	8.54			28		52		50	6.54			21	32	38		50	5.33			15		29		50	4.04			12	19	23		50	3.375			10		20		50	3.16667
51	10.3333			36.4562		71.4562		51	8.54			28		52		51	6.54			21	32	38		51	5.33			15		29		51	4.04			12	19	23		51	3.375			10		20		51	3.16667
52	10.3333			36.4562		71.4562		52	8.54			28		52		52	6.54			21	32	38		52	5.33			15		29		52	4.04			12	19	23		52	3.375			10		20		52	3.16667
53	10.3333			36.4562		72		53	8.54			28		52		53	6.54			21	32	38		53	5.33			15		29		53	4.04			12	20	23		53	3.375			10		20		53	3.16667
54	10.3333			36.4562		72		54	8.54			28		52		54	6.54			21	32	38		54	5.33			15		29		54	4.04			12	20	23		54	3.375			10		20		54	3.16667
55	10.3333			37		72		55	8.54			28		52		55	6.54			21	32	38		55	5.33			15		29		55	4.04			12	20	23		55	3.375			10		20		55	3.16667
56	10.3333			37		72.4562		56	8.58			28		52		56	6.54			21	33	38		56	5.33			15		29		56	4.04			12	20	23		56	3.375			10		20		56	3.16667
57	10.3333			37		72.4562		57	8.58			28		52		57	6.54			21	33	38		57	5.33			15		29		57	4.04			12	21	23		57	3.375			10		20		57	3.16667
58	10.3333			37		72.4562		58	8.58			28		52		58	6.54			21	33	38		58	5.33			15		29		58	4.04			12	21	23		58	3.375			10		20		58	3.16667
59	10.3333			37		73		59	8.58			28		52		59	6.54			21	33	38		59	5.33			15		29		59	4.04			12	21	23		59	3.375			10		20		59	3.16667
60	10.5833			37		73		60	8.58			28		52		60	6.54			21	34	39		60	5.33			15		29		60	4.04			12	21	23		60	3.375			10		20		60	3.16667
61	10.625			37.4562		73		61	8.58			29		52		61	6.54			21	35	39		61	5.33			15		29		61	4.04			12	22	23		61	3.375			10		20		61	3.16667
62	10.625			37.4562		73		62	8.58			29		52		62	6.54			21	36	39		62	5.33			15		29		62	4.04			12	22	24		62	3.375			11		20		62	3.16667
63	10.625			37.4562		73		63	8.58			29		53		63	6.54			21	37	39		63	5.33			15		29		63	4.04			12		24		63	3.45833			11		20		63	3.16667
64	10.625			37.4562		73		64	8.58			29		53		64	6.54			21	39	39		64	5.33			15		29		64	4.04			12		24		64	3.45833			11		20		64	3.16667
65	10.625			37.4562		73		65	8.58			29		53		65	6.58			21		39		65	5.33			15		29		65	4.04			12		24		65	3.45833			11		20		65	3.16667
66	10.625			37.4562		73.4562		66	8.58			29		53		66	6.58			21		39		66	5.33			15		29		66	4.04			12		24		66	3.45833			11		20		66	3.16667
67	10.625			37.4562		73.4562		67	8.58			29		53		67	6.58			21		39		67	5.33			15		29		67	4.04			12		24		67	3.45833			11		20		67	3.16667
68	10.625			38		74		68	8.58			29		53		68	6.58			21		39		68	5.33			15		29		68	4.04			12		24		68	3.45833			11		20		68	3.16667
69	10.625			38		74		69	8.58			29		53		69	6.58			21		39		69	5.33			15		29		69	4.04			12		24		69	3.45833			11		20		69	3.16667
70	10.625			38		74.4562		70	8.58			29		53		70	6.58			21		39		70	5.33			15		29		70	4.04			12		24		70	3.45833			11		20		70	3.16667
71	10.625			38		75		71	8.75			29		53		71	6.67			21		39		71	5.33			15		29		71	4.04			12		24		71	3.45833			11		20		71	3.20833
72	10.625			38		75		72	8.75			29		53		72	6.71			21		39		72	5.33			15		29		72	4.04			12		24		72	3.45833			11		20		72	3.20833
73	10.625			38.4562		75		73	8.75			29		53		73	6.71			21		39		73	5.33			15		29		73	4.04			12		24		73	3.45833			11		20		73	3.20833
74	10.625			38.4562		76		74	8.75			29		53		74	6.71			21		39		74	5.33			15		29		74	4.04			12		24		74	3.45833			11		20		74	3.20833
75	10.625			39		76		75	8.75			29		53		75	6.71			21		39		75	5.33			15		29		75	4.04			12		24		75	3.45833			11		20		75	3.20833
76	10.75			39		76		76	8.75			29		53		76	6.71			21		39		76	5.33			15		29		76	4.04			12		24		76	3.45833			11		20		76	3.20833
77	10.75			39		76		77	8.75			29		53		77	6.71			22		39		77	5.33			16		29		77	4.04			12		24		77	3.45833			11		20		77	3.20833
78	10.7917			39		76.4562		78	8.75			29		53		78	6.71			22		39		78	5.33			16		29		78	4.04			12		24		78	3.45833			11		20		78	3.20833
79	10.7917			39.4562		76.4562		79	8.75			29		53		79	6.79			22		39		79	5.33			16		29		79	4.04			12		24		79	3.45833			11		20		79	3.20833
80	10.7917			39.4562		77		80	8.75			29		53		80	6.79			22		39		80	5.33			16		29		80	4.04			12		24		80	3.45833			11		21		80	3.20833
81	10.7917			39.4562		78		81	8.75			29		53		81	6.79			22		39		81	5.42			16		29		81	4.04			12		24		81	3.54167			11		21		81	3.20833
82	10.7917			39.4562		78		82	8.75			29		54		82	6.79			22		39		82	5.42			16		29		82	4.04			12		24		82	3.54167			11		21		82	3.20833
83	10.7917			39.4562		79		83	8.75			30		54		83	6.79			22		39		83	5.42			16		29		83	4.04			12		24		83	3.54167			11		21		83	3.20833
84	10.7917			40		79.4562		84	8.75			30		54		84	6.79			22		39		84	5.42			16		29		84	4.04			12		24		84	3.54167			11		21		84	3.20833
85	10.7917			40		80		85	8.75			30		54		85	6.79			22		39		85	5.42			16		29		85	4.04			12		24		85	3.54167			11		21		85	3.20833
86	10.8333			40.4562		81.4562		86	8.75			30		54		86	6.79			22		39		86	5.42			16		29		86	4.04			12		24		86	3.54167			11		21		86	3.20833
87	10.8333			40.4562		85.4562		87	8.75			30		54		87	6.79			22		39		87	5.42			16		29		87	4.04			12		24		87	3.54167			11		21		87	3.20833
88	10.9167			40.4562				88	8.75			30		54		88	6.83			22		39		88	5.42			16		29		88	4.04			12		25		88	3.54167			11		21		88	3.20833
89	10.9583			40.4562				89	8.75			30		54		89	6.83			22		39		89	5.42			16		30		89	4.04			12		25		89	3.54167			11		21		89	3.20833
90	10.9583			41				90	8.75			30		54		90	6.83			22		39		90	5.42			16		30		90	4.04			12		25		90	3.54167			11		21		90	3.20833
91	10.9583			41.4562				91	8.75			30		54		91	6.83			22		39		91	5.42			16		30		91	4.04			12		25		91	3.54167			11		21		91	3.25
92	10.9583			41.4562				92	8.75			30		54		92	6.83			22		39		92	5.42			16		30		92	4.04			12		25		92	3.54167			11		21		92	3.25
93	10.9583			41.4562				93	8.75			30		55		93	6.83			22		39		93	5.42			16		30		93	4.04			13		25		93	3.54167			11		21		93	3.25
94	10.9583			42				94	8.75			30		55		94	6.83			22		39		94	5.42			16		30		94	4.04			13		25		94	3.54167			11		21		94	3.25
95	10.9583			42				95	8.75			30		55		95	6.83			22		39		95	5.42			16		30		95	4.04			13		25		95	3.70833			11		21		95	3.25
96	10.9583			42				96	8.75			30		55		96	6.83			22		39		96	5.42			16		30		96	4.04			13		25		96	3.70833			11		21		96	3.25
97	10.9583			42				97	8.75			30		55		97	6.83			22		39		97	5.42			16		30		97	4.04			13		25		97	3.70833			11		21		97	3.25
98	10.9583			42.4562				98	8.75			30		55		98	6.83			22		40		98	5.42			16		30		98	4.04			13		25		98	3.70833			11		21		98	3.25
99	10.9583			43				99	8.75			30		55		99	6.83			22		40		99	5.42			16		30		99	4.04			13		25		99	3.70833			11		21		99	3.25
100	10.9583			43.4562				100	8.75			30		55		100	6.83			22		40		100	5.42			16		30		100	4.04			13		25		100	3.70833			11		21		100	3.25
101	10.9583			44.4562				101	8.83			30		55		101	6.83			22		40		101	5.42			16		30		101	4.04			13		25		101	3.70833			11		21		101	3.25
102	10.9583			44.4562				102	8.83			30		55		102	6.83			22		40		102	5.42			16		30		102	4.21			13		25		102	3.70833			11		21		102	3.25
103	10.9583			44.4562				103	8.83			30		55		103	6.83			22		40		103	5.42			16		30		103	4.21			13		25		103	3.70833			11		21		103	3.25
104	10.9583			45.4562				104	8.83			30		55		104	6.83			22		40		104	5.42			16		30		104	4.21			13		25		104	3.70833			11		21		104	3.25
105	10.9583			46.4562				105	8.83			30		55		105	6.83			22		40		105	5.42			16		30		105	4.21			13		25		105	3.70833			11		21		105	3.25
106	10.9583			47.4562				106	8.89			30		55		106	6.89			22		40		106	5.42			16		30		106	4.21			13		25		106	3.70833			11		21		106	3.25
107	11.125			48.4562				107	8.89			30		55		107	6.89			22		40		107	5.42			16		30		107	4.21			13		25		107	3.70833			11		21		107	3.25
108	11.125			48.4562				108	8.89			30		55		108	6.89			22		40		108	5.42			16		30		108	4.21			13		25		108	3.70833			11		21		108	3.25
109	11.2083			49.4562				109	8.89			30		56		109	6.89			22		40		109	5.42			16		30		109	4.21			13		25		109	3.70833			11		22		109	3.25
110	11.2083			53.4562				110	8.89			31		56		110	6.89			22		40		110	5.42			16		30		110	4.33			13		25		110	3.70833			11		22		110	3.25
111	11.2083							111	8.89			31		56		111	6.89			22		40		111	5.42			16		30		111	4.33			13		25		111	3.70833			11		22		111	3.25
112	11.2083							112	8.89			31		56		112	6.89			22		40		112	5.42			16		30		112	4.33			13		25		112	3.70833			11		22		112	3.25
113	11.2083							113	8.89			31		56		113	6.89			22		40		113	5.42			16		30		113	4.33			13		25		113	3.70833			11		22		113	3.25
114	11.2083							114	8.89			31		57		114	7			22		40		114	5.42			16		30		114	4.33			13		25		114	3.70833			12		22		114	3.25
115	11.2083							115	8.89			31		57		115	7			22		40		115	5.42			16		30		115	4.33			13		25		115	3.70833			12		22		115	3.25
116	11.2083							116	8.89			31		57		116	7			22		40		116	5.42			16		30		116	4.33			13		25		116	3.70833			12		22		116	3.25
117	11.2083							117	8.89			31		57		117	7			22		40		117	5.42			16		30		117	4.33			13		25		117	3.70833			12		22		117	3.25
118	11.2083							118	8.89			31		57		118	7			22		40		118	5.42			16		30		118	4.33			13		25		118	3.70833			12		22		118	3.25
119	11.2083							119	8.89			31		57		119	7			22		40		119	5.42			16		30		119	4.33			13		25		119	3.70833			12		22		119	3.25
120	11.2083							120	8.89			31		57		120	7			22		40		120	5.42			16		30		120	4.33			13		25		120	3.70833			12		22		120	3.25
121	11.2083							121	8.89			31		57		121	7			22		40		121	5.42			16		30		121	4.33			13		26		121	3.70833			12		22		121	3.25
122	11.2083							122	8.89			31		57		122	7			22		40		122	5.42			16		30		122	4.33			13		26		122	3.70833			12		22		122	3.25
123	11.4167							123	8.92			31		58		123	7			22		41		123	5.42			16		30		123	4.33			13		26		123	3.79167			12		22		123	3.25
124	11.4167							124	8.92			31		58		124	7			22		41		124	5.42			16		30		124	4.33			13		26		124	3.79167			12		22		124	3.25
125	11.4167							125	8.92			31		58		125	7			22		41		125	5.42			16		30		125	4.33			13		26		125	3.79167			12		22		125	3.25
126	11.4167							126	8.92			31		58		126	7			22		41		126	5.42			16		30		126	4.33			13		26		126	3.79167			12		22		126	3.25
127	11.4167							127	8.92			31		58		127	7			22		41		127	5.42			16		30		127	4.33			13		26		127	3.79167			12		22		127	3.25
128	11.4167							128	8.92			31		59		128	7			22		41		128	5.42			16		30		128	4.33			13		26		128	3.79167			12		23		128	3.25
129	11.5							129	8.92			32		59		129	7			22		41		129	5.42			16		30		129	4.33			13		26		129	3.79167			12		23		129	3.25
130	11.5							130	8.92			32		59		130	7			22		41		130	5.42			16		31		130	4.33			13		26		130	3.79167			12		23		130	3.25
131	11.5							131	8.92			32		59		131	7			23		41		131	5.42			17		31		131	4.33			13		26		131	3.79167			12		23		131	3.25
132	11.5							132	8.92			32		59		132	7			23		41		132	5.42			17		31		132	4.33			13		26		132	3.83333			12		23		132	3.25
133	11.5							133	8.92			32		60		133	7			23		41		133	5.42			17		31		133	4.33			13		26		133	3.83333			12		23		133	3.25
134	11.5							134	8.92			32		60		134	7			23		42		134	5.42			17		31		134	4.33			13		26		134	3.83333			12		23		134	3.25
135	11.5							135	8.92			32		60		135	7			23		42		135	5.42			17		31		135	4.33			14		26		135	3.83333			12		23		135	3.25
136	11.5							136	8.92			32		62		136	7			23		42		136	5.42			17		31		136	4.33			14		26		136	3.83333			12		23		136	3.25
137	11.5							137	8.92			33		63		137	7			23		42		137	5.42			17		31		137	4.33			14		26		137	3.83333			12		23		137	3.25
138	11.5							138	8.92			33		65		138	7			23		42		138	5.5			17		31		138	4.33			14		26		138	3.83333			12		23		138	3.25
139	11.5							139	8.92			33		65		139	7			23		42		139	5.5			17		31		139	4.33			14		26		139	3.83333			12		23		139	3.25
140	11.5							140	8.92			33				140	7.08			23		42		140	5.5			17		31		140	4.33			14		26		140	3.83333			12		24		140	3.45833
141	11.5							141	8.92			33				141	7.08			23		42		141	5.5			17		31		141	4.33			14		26		141	3.83333			13		24		141	3.45833
142	11.5							142	8.92			34				142	7.08			23		42		142	5.5			17		31		142	4.33			14		26		142	3.875			13		24		142	3.45833
143	11.5							143	8.92			34				143	7.08			23		42		143	5.5			17		31		143	4.33			14		27		143	3.875			13		24		143	3.45833
144	11.5							144	8.92			34				144	7.08			23		42		144	5.5			17		31		144	4.33			14		27		144	3.875			13		25		144	3.5
145	11.5							145	8.92			34				145	7.08			23		42		145	5.54			17		31		145	4.33			14		27		145	3.875			13		25		145	3.5
146	11.5417							146	8.92			35				146	7.08			23		43		146	5.54			17		31		146	4.33			14		27		146	3.875			13		25		146	3.5
147	11.5417							147	8.92			35				147	7.125			23		43		147	5.54			17		31		147	4.33			14		27		147	3.875			13		26		147	3.5
148	11.5417							148	8.96			35				148	7.17			23		43		148	5.54			17		31		148	4.33			14		28		148	3.875			13		26		148	3.5
149	11.7917							149	8.96			35				149	7.17			23		43		149	5.54			17		31		149	4.33			14		28		149	3.875			13		27		149	3.5
150	11.7917							150	8.96			36				150	7.17			23		43		150	5.54			17		31		150	4.33			14		28		150	3.875			13		27		150	3.5
151	11.7917							151	8.96			37				151	7.17			23		43		151	5.54			17		31		151	4.33			14		29		151	3.875			13		28		151	3.5
152	11.7917							152	9.08			40				152	7.17			24		43		152	5.54			17		31		152	4.33			15		30		152	3.875			13		29		152	3.5
153	11.8333							153	9.08			40				153	7.17			24		43		153	5.54			17		31		153	4.33			15		33		153	3.875			13		30		153	3.5
154	11.8333							154	9.08			44				154	7.17			24		44		154	5.54			17		31		154	4.33			15		33		154	3.875			14		31		154	3.5
155	11.8333							155	9.08			44				155	7.17			24		44		155	5.54			17		31		155	4.33			15				155	3.875			14				155	3.5
156	11.8333							156	9.08			45				156	7.17			24		44		156	5.54			17		32		156	4.38			15				156	3.875			14				156	3.5
157	11.8333							157	9.08							157	7.17			24		44		157	5.54			17		32		157	4.38			15				157	3.875			14				157	3.5
158	11.8333							158	9.08							158	7.17			24		44		158	5.54			17		32		158	4.38			15				158	3.875			14				158	3.5
159	11.8333							159	9.08							159	7.17			24		44		159	5.54			17		32		159	4.38			15				159	3.875			15				159	3.5
160	11.8333							160	9.08							160	7.17			24		44		160	5.54			17		32		160	4.38			15				160	3.875			15				160	3.5
161	12							161	9.08							161	7.29			24		44		161	5.54			17		32		161	4.38			15				161	3.875			15				161	3.5
162	12							162	9.08							162	7.29			24		44		162	5.54			17		32		162	4.38			15				162	3.875			16				162	3.5
163	12							163	9.08							163	7.29			24		45		163	5.54			17		32		163	4.38			15				163	3.875			16				163	3.5
164	12							164	9.08							164	7.29			24		45		164	5.58			17		32		164	4.38			16				164	3.875			16				164	3.5
165	12							165	9.08							165	7.29			24		45		165	5.58			17		32		165	4.5			16				165	3.875			16				165	3.5
166	12							166	9.08							166	7.29			25		46		166	5.58			17		32		166	4.5			16				166	3.875			17				166	3.5
167	12.2917							167	9.08							167	7.29			25		46		167	5.58			17		32		167	4.5			16				167	3.875			19				167	3.54167
168	12.2917							168	9.08							168	7.29			25		47		168	5.58			18		32		168	4.5			16				168	3.875			19				168	3.54167
169	12.2917							169	9.08							169	7.29			25		47		169	5.58			18		32		169	4.5			17				169	4.04167			19				169	3.54167
170	12.2917							170	9.08							170	7.29			25		47		170	5.58			18		33		170	4.5			19				170	4.04167			19				170	3.54167
171	12.2917							171	9.25							171	7.29			25		48		171	5.58			18		33		171	4.5			22				171	4.04167							171	3.54167
172	12.2917							172	9.25							172	7.29			25		48		172	5.58			18		33		172	4.5							172	4.04167							172	3.54167
173	12.2917							173	9.25							173	7.29			25		48		173	5.67			18		33		173	4.5							173	4.04167							173	3.54167
174	12.2917							174	9.25							174	7.29			25		48		174	5.67			18		33		174	4.5							174	4.04167							174	3.54167
175	12.2917							175	9.25							175	7.29			25		48		175	5.67			18		33		175	4.5							175	4.04167							175	3.54167
176	12.2917							176	9.25							176	7.29			25		50		176	5.67			18		33		176	4.5							176	4.16667							176	3.54167
177	12.2917							177	9.25							177	7.29			25		51		177	5.67			18		33		177	4.5							177	4.16667							177	3.54167
178	12.4583							178	9.25							178	7.29			25		52		178	5.67			18		33		178	4.5							178	4.16667							178	3.54167
179	12.4583							179	9.25							179	7.29			25		53		179	5.67			18		33		179	4.5							179	4.16667							179	3.54167
180	12.4583							180	9.25							180	7.29			27				180	5.67			18		33		180	4.5							180	4.20833							180	3.54167
181	12.4583							181	9.38							181	7.29			27				181	5.67			18		33		181	4.5							181	4.20833							181	3.54167
182	12.4583							182	9.38							182	7.42			29				182	5.67			18		34		182	4.5							182	4.20833							182	3.54167
183	12.4583							183	9.38							183	7.42			29				183	5.67			18		34		183	4.5							183	4.20833							183	3.54167
184	12.4583							184	9.38							184	7.42			29				184	5.67			18		34		184	4.5							184	4.375							184	3.66667
185	12.4583							185	9.38							185	7.42			29				185	5.67			18		34		185	4.5							185	4.375							185	3.66667
186	12.4583							186	9.38							186	7.42			29				186	5.67			18		34		186	4.5							186	4.375							186	3.83333
187	12.4583							187	9.38							187	7.42			29				187	5.75			18		34		187	4.5							187	4.375							187	3.83333
188	12.4583							188	9.38							188	7.42			29				188	5.75			18		34		188	4.5							188	4.375							188	3.83333
189	12.4583							189	9.38							189	7.5			29				189	5.75			18		34		189	4.5							189	4.375							189	3.83333
190	12.4583							190	9.5							190	7.5			29				190	5.75			18		34		190	4.5							190	4.375							190	3.83333
191	12.4583							191	9.5							191	7.5			31				191	5.75			19		34		191	4.5							191	4.375							191	3.83333
192	12.4583							192	9.5							192	7.54			31				192	5.75			19		34		192	4.5							192	4.375							192	3.83333
193	12.4583							193	9.58							193	7.54			31				193	5.75			19		34		193	4.5							193	4.375							193	3.83333
194	12.4583							194	9.58							194	7.54			32				194	5.75			19		35		194	4.5							194	4.375							194	3.83333
195	12.7917							195	9.58							195	7.54							195	5.75			19		35		195	4.54							195	4.375							195	3.83333
196	12.7917							196	9.58							196	7.54							196	5.75			19		35		196	4.54							196	4.375							196	3.83333
197	12.7917							197	9.58							197	7.54							197	5.83			19		35		197	4.54							197	4.375							197	3.83333
198	12.7917							198	9.58							198	7.58							198	5.83			19		35		198	4.54							198	4.375							198	3.83333
199	12.7917							199	9.58							199	7.58							199	5.83			19		37		199	4.54							199	4.375							199	3.875
200	12.7917							200	9.58							200	7.58							200	5.83			19				200	4.58							200	4.375							200	3.875
201	12.7917							201	9.58							201	7.58							201	5.83			19				201	4.58							201								201	3.875
202	12.7917							202	9.58							202	7.83							202	5.83			19				202	4.58							202								202	3.875
203	12.7917							203	9.88							203	7.83							203	5.83			20				203	4.58							203								203	4.125
204	12.7917							204	9.88							204	7.83							204	5.83			20				204	4.58							204								204	4.125
205	12.7917							205								205	8.17							205	5.83							205	4.58							205								205
206	12.7917							206								206	8.17							206	5.83							206	4.58							206								206
207	12.7917							207								207	8.17							207	5.83							207	4.58							207								207
208	13							208								208	8.33							208	5.83							208	4.58							208								208
209	13															209	8.5							209	5.83							209	4.83							209								209
210	13															210								210	5.83							210	4.83							210								210
211	13															211								211	5.83							211																211
212																212								212	5.83							212																212
213																213								213	5.83							213																213
214																								214	5.83																							214
																								215	6																							215
Average	11.2087	20.3	28.0333	37.9959	52.3997	71.0489		Average	8.80221	15.9667	23.5667	29.8013	39.875	52.9424		Average	6.90797	11.9	16.3333	22.3711	29.3594	40.0894		216	6																							216
SD	0.892549	0.915386	1.03335	3.90604	2.70288	4.36536		SD	0.404429	0.808717	1.16511	3.32812	2.30579	4.11742		SD	0.440393	0.711967	0.802296	2.63621	2.9351	3.42706		217	6
																								218	6
																								219	6.08
																								220	6.08
																								221	6.08
																								222	6.08
																								223	6.08
																								224	6.13
																								225	6.13
																								226	6.17
																								227	6.17
																								228	6.17
																								229	6.17
																								230
																								231
																								232
																								Average	5.46655	9.53333	11.7667	16.1471	23.0714	30.0704		Average	4.19314	7.3	9.63333	12.7135	18.1452	24.2013		Average	3.64833	6.03333	8.43333	11.4176	15.3824	20.9545		Average	3.31638
																								SD	0.279932	0.681445	0.773854	1.41001	1.53788	2.13084		SD	0.259966	0.534983	0.668675	1.56611	1.46932	2.03685		SD	0.364552	0.614948	0.8172	1.90506	0.95393	2.31037		SD	0.245185
[truncated: 5 more columns]

## Sheet: Survival rate_x0009__x0009__x0009__x0009_
		16°C
Survival rate
n	hatching	wandering	eclosion
214	211	110	87
	0.985981	0.514019	0.406542
		19°C
Survival rate
n	hatching	wandering	eclosion
208	204	156	139
	0.98	0.75	0.67
		22°C
Survival rate
n	hatching	wandering	eclosion
213	209	194	177
	0.98	0.91	0.83
		22°C
Survival rate
n	hatching	wandering	eclosion
232	229	204	199
	0.99	0.88	0.86
		28°C
Survival rate
n	hatching	wandering	eclosion
213	210	171	154
	0.99	0.8	0.72
		31°C
Survival rate
n	hatching	wandering	eclosion
210	200	170	154
	0.95	0.81	0.73
		34°C
Survival rate
n	hatching	wandering	eclosion
216	204	143	94
	0.944444	0.662037	0.435185

## Sheet: ADD1
	Time	ADD	Time	ADD	Time	ADD	Time	ADD	Time	ADD	Time	ADD	Time	ADD		Time	ADD	Time	ADD	Time	ADD	Time	ADD	Time	ADD	Time	ADD	Time	ADD		Time	ADD	Time	ADD	Time	ADD	Time	ADD	Time	ADD	Time	ADD	Time	ADD
Hatching	16°C		19°C		22°C		25°C		28°C		31°C		34°C		1st ecdysis	16°C		19°C		22°C		25°C		28°C		31°C		34°C		2nd ecdysis	16°C		19°C		22°C		25°C		28°C		31°C		34°C
	9.91667	158.667	8	152	6	132	4.58	114.5	3.58	100.24	2.875	89.125	2.75	93.5		19	304	14	266	11	242	8	200	7	196	5	155	5	170		26	416	22	418	15	330	11	275	9	252	7	217	7	238
	9.91667	158.667	8	152	6.08	133.76	4.79	119.75	3.58	100.24	3.04167	94.2917	2.79167	94.9167		19	304	15	285	11	242	9	225	7	196	5	155	5	170		26	416	22	418	15	330	11	275	9	252	7	217	7	238
	10.125	162	8.08	153.52	6.17	135.74	4.92	123	3.67	102.76	3.04167	94.2917	2.83333	96.3333		19	304	15	285	11	242	9	225	7	196	5	155	5	170		27	432	22	418	15	330	11	275	9	252	7	217	7	238
	10.125	162	8.08	153.52	6.17	135.74	4.92	123	3.67	102.76	3.04167	94.2917	2.875	97.75		19	304	15	285	11	242	9	225	7	196	5	155	5	170		27	432	22	418	16	352	11	275	9	252	8	248	8	272
	10.125	162	8.08	153.52	6.17	135.74	4.92	123	3.71	103.88	3.04167	94.2917	2.95833	100.583		20	320	15	285	11	242	9	225	7	196	5	155	5	170		27	432	22	418	16	352	11	275	9	252	8	248	8	272
	10.125	162	8.08	153.52	6.17	135.74	4.92	123	3.71	103.88	3.04167	94.2917	2.95833	100.583		20	320	15	285	11	242	9	225	7	196	6	186	5	170		27	432	23	437	16	352	11	275	9	252	8	248	8	272
	10.125	162	8.08	153.52	6.17	135.74	4.92	123	3.71	103.88	3.04167	94.2917	2.95833	100.583		20	320	15	285	11	242	9	225	7	196	6	186	6	204		27	432	23	437	16	352	11	275	9	252	8	248	8	272
	10.125	162	8.08	153.52	6.17	135.74	4.92	123	3.71	103.88	3.08333	95.5833	2.95833	100.583		20	320	15	285	11	242	9	225	7	196	6	186	6	204		28	448	23	437	16	352	11	275	9	252	8	248	8	272
	10.125	162	8.08	153.52	6.17	135.74	4.92	123	3.71	103.88	3.08333	95.5833	2.95833	100.583		20	320	16	304	11	242	9	225	7	196	6	186	6	204		28	448	23	437	16	352	11	275	9	252	8	248	8	272
	10.125	162	8.08	153.52	6.17	135.74	5	125	3.71	103.88	3.16667	98.1667	2.95833	100.583		20	320	16	304	12	264	9	225	7	196	6	186	6	204		28	448	23	437	16	352	11	275	9	252	8	248	8	272
	10.125	162	8.08	153.52	6.33	139.26	5.04	126	3.71	103.88	3.16667	98.1667	3	102		20	320	16	304	12	264	9	225	7	196	6	186	6	204		28	448	23	437	16	352	11	275	9	252	8	248	8	272
	10.125	162	8.08	153.52	6.41	141.02	5.04	126	3.71	103.88	3.16667	98.1667	3	102		20	320	16	304	12	264	9	225	7	196	6	186	6	204		28	448	23	437	16	352	11	275	9	252	8	248	8	272
	10.125	162	8.08	153.52	6.41	141.02	5.04	126	3.71	103.88	3.16667	98.1667	3	102		20	320	16	304	12	264	9	225	7	196	6	186	6	204		28	448	23	437	16	352	11	275	9	252	8	248	8	272
	10.125	162	8.08	153.52	6.41	141.02	5.04	126	3.71	103.88	3.16667	98.1667	3	102		20	320	16	304	12	264	9	225	7	196	6	186	6	204		28	448	23	437	16	352	12	300	9	252	8	248	8	272
	10.125	162	8.08	153.52	6.41	141.02	5.04	126	3.71	103.88	3.16667	98.1667	3	102		20	320	16	304	12	264	9	225	7	196	6	186	6	204		28	448	23	437	16	352	12	300	10	280	8	248	8	272
	10.125	162	8.17	155.23	6.41	141.02	5.08	127	3.71	103.88	3.16667	98.1667	3	102		20	320	16	304	12	264	10	250	7	196	6	186	6	204		28	448	23	437	16	352	12	300	10	280	8	248	8	272
	10.125	162	8.17	155.23	6.41	141.02	5.08	127	3.88	108.64	3.16667	98.1667	3	102		20	320	16	304	12	264	10	250	7	196	6	186	6	204		28	448	23	437	16	352	12	300	10	280	8	248	8	272
	10.125	162	8.21	155.99	6.41	141.02	5.08	127	3.88	108.64	3.16667	98.1667	3	102		20	320	16	304	12	264	10	250	7	196	6	186	6	204		28	448	24	456	16	352	12	300	10	280	9	279	8	272
	10.125	162	8.21	155.99	6.41	141.02	5.08	127	3.88	108.64	3.16667	98.1667	3.16667	107.667		20	320	16	304	12	264	10	250	7	196	6	186	6	204		28	448	24	456	16	352	12	300	10	280	9	279	8	272
	10.125	162	8.21	155.99	6.41	141.02	5.08	127	3.88	108.64	3.16667	98.1667	3.16667	107.667		20	320	16	304	12	264	10	250	7	196	6	186	6	204		28	448	24	456	16	352	12	300	10	280	9	279	8	272
	10.125	162	8.21	155.99	6.41	141.02	5.08	127	3.88	108.64	3.25	100.75	3.16667	107.667		20	320	16	304	12	264	10	250	7	196	6	186	6	204		28	448	24	456	17	374	12	300	10	280	9	279	8	272
	10.125	162	8.21	155.99	6.41	141.02	5.13	128.25	3.88	108.64	3.25	100.75	3.16667	107.667		21	336	16	304	12	264	10	250	7	196	6	186	6	204		28	448	24	456	17	374	12	300	10	280	9	279	8	272
	10.125	162	8.21	155.99	6.41	141.02	5.13	128.25	3.88	108.64	3.25	100.75	3.16667	107.667		21	336	17	323	12	264	10	250	8	224	6	186	6	204		28	448	24	456	17	374	12	300	10	280	9	279	8	272
	10.125	162	8.21	155.99	6.41	141.02	5.13	128.25	3.88	108.64	3.25	100.75	3.16667	107.667		21	336	17	323	12	264	10	250	8	224	6	186	6	204		29	464	25	475	17	374	12	300	10	280	9	279	9	306
	10.125	162	8.21	155.99	6.41	141.02	5.13	128.25	3.88	108.64	3.25	100.75	3.16667	107.667		21	336	17	323	13	286	10	250	8	224	7	217	6	204		29	464	25	475	17	374	13	325	10	280	9	279	9	306
	10.125	162	8.21	155.99	6.41	141.02	5.13	128.25	3.88	108.64	3.25	100.75	3.16667	107.667		21	336	17	323	13	286	10	250	8	224	7	217	6	204		29	464	25	475	17	374	13	325	10	280	9	279	9	306
	10.125	162	8.21	155.99	6.41	141.02	5.13	128.25	3.88	108.64	3.25	100.75	3.16667	107.667		21	336	17	323	13	286	10	250	8	224	7	217	6	204		29	464	25	475	17	374	13	325	10	280	9	279	9	306
	10.125	162	8.21	155.99	6.41	141.02	5.13	128.25	3.88	108.64	3.25	100.75	3.16667	107.667		22	352	17	323	13	286	10	250	8	224	7	217	6	204		29	464	25	475	18	396	13	325	11	308	10	310	9	306
	10.125	162	8.42	159.98	6.42	141.24	5.13	128.25	3.88	108.64	3.25	100.75	3.16667	107.667		22	352	17	323	13	286	11	275	8	224	7	217	7	238		30	480	26	494	18	396	13	325	11	308	10	310	9	306
	10.125	162	8.42	159.98	6.46	142.12	5.17	129.25	3.88	108.64	3.25	100.75	3.16667	107.667		23	368	17	323	13	286	11	275	9	252	7	217	7	238		31	496	26	494	18	396	13	325	11	308	10	310	9	306
	10.125	162	8.42	159.98	6.46	142.12	5.17	129.25	3.88	108.64	3.25	100.75	3.16667	107.667
	10.125	162	8.42	159.98	6.46	142.12	5.17	129.25	3.88	108.64	3.25	100.75	3.16667	107.667
	10.125	162	8.42	159.98	6.46	142.12	5.17	129.25	3.88	108.64	3.25	100.75	3.16667	107.667
	10.125	162	8.42	159.98	6.46	142.12	5.17	129.25	4.04	113.12	3.25	100.75	3.16667	107.667
	10.125	162	8.42	159.98	6.54	143.88	5.17	129.25	4.04	113.12	3.25	100.75	3.16667	107.667
	10.125	162	8.42	159.98	6.54	143.88	5.21	130.25	4.04	113.12	3.25	100.75	3.16667	107.667
	10.125	162	8.42	159.98	6.54	143.88	5.21	130.25	4.04	113.12	3.25	100.75	3.16667	107.667
	10.125	162	8.42	159.98	6.54	143.88	5.21	130.25	4.04	113.12	3.25	100.75	3.16667	107.667
	10.125	162	8.5	161.5	6.54	143.88	5.21	130.25	4.04	113.12	3.25	100.75	3.16667	107.667
	10.125	162	8.5	161.5	6.54	143.88	5.25	131.25	4.04	113.12	3.25	100.75	3.16667	107.667
	10.125	162	8.5	161.5	6.54	143.88	5.25	131.25	4.04	113.12	3.25	100.75	3.16667	107.667
	10.125	162	8.5	161.5	6.54	143.88	5.33	133.25	4.04	113.12	3.25	100.75	3.16667	107.667
	10.3333	165.333	8.5	161.5	6.54	143.88	5.33	133.25	4.04	113.12	3.25	100.75	3.16667	107.667
	10.3333	165.333	8.5	161.5	6.54	143.88	5.33	133.25	4.04	113.12	3.25	100.75	3.16667	107.667
	10.3333	165.333	8.54	162.26	6.54	143.88	5.33	133.25	4.04	113.12	3.25	100.75	3.16667	107.667
	10.3333	165.333	8.54	162.26	6.54	143.88	5.33	133.25	4.04	113.12	3.375	104.625	3.16667	107.667
	10.3333	165.333	8.54	162.26	6.54	143.88	5.33	133.25	4.04	113.12	3.375	104.625	3.16667	107.667
	10.3333	165.333	8.54	162.26	6.54	143.88	5.33	133.25	4.04	113.12	3.375	104.625	3.16667	107.667
	10.3333	165.333	8.54	162.26	6.54	143.88	5.33	133.25	4.04	113.12	3.375	104.625	3.16667	107.667
	10.3333	165.333	8.54	162.26	6.54	143.88	5.33	133.25	4.04	113.12	3.375	104.625	3.16667	107.667
	10.3333	165.333	8.54	162.26	6.54	143.88	5.33	133.25	4.04	113.12	3.375	104.625	3.16667	107.667
	10.3333	165.333	8.54	162.26	6.54	143.88	5.33	133.25	4.04	113.12	3.375	104.625	3.16667	107.667
	10.3333	165.333	8.54	162.26	6.54	143.88	5.33	133.25	4.04	113.12	3.375	104.625	3.16667	107.667
	10.3333	165.333	8.54	162.26	6.54	143.88	5.33	133.25	4.04	113.12	3.375	104.625	3.16667	107.667
	10.3333	165.333	8.54	162.26	6.54	143.88	5.33	133.25	4.04	113.12	3.375	104.625	3.16667	107.667
	10.3333	165.333	8.58	163.02	6.54	143.88	5.33	133.25	4.04	113.12	3.375	104.625	3.16667	107.667
	10.3333	165.333	8.58	163.02	6.54	143.88	5.33	133.25	4.04	113.12	3.375	104.625	3.16667	107.667
	10.3333	165.333	8.58	163.02	6.54	143.88	5.33	133.25	4.04	113.12	3.375	104.625	3.16667	107.667
	10.3333	165.333	8.58	163.02	6.54	143.88	5.33	133.25	4.04	113.12	3.375	104.625	3.16667	107.667
	10.5833	169.333	8.58	163.02	6.54	143.88	5.33	133.25	4.04	113.12	3.375	104.625	3.16667	107.667
	10.625	170	8.58	163.02	6.54	143.88	5.33	133.25	4.04	113.12	3.375	104.625	3.16667	107.667
	10.625	170	8.58	163.02	6.54	143.88	5.33	133.25	4.04	113.12	3.375	104.625	3.16667	107.667
	10.625	170	8.58	163.02	6.54	143.88	5.33	133.25	4.04	113.12	3.45833	107.208	3.16667	107.667
	10.625	170	8.58	163.02	6.54	143.88	5.33	133.25	4.04	113.12	3.45833	107.208	3.16667	107.667
	10.625	170	8.58	163.02	6.58	144.76	5.33	133.25	4.04	113.12	3.45833	107.208	3.16667	107.667
	10.625	170	8.58	163.02	6.58	144.76	5.33	133.25	4.04	113.12	3.45833	107.208	3.16667	107.667
	10.625	170	8.58	163.02	6.58	144.76	5.33	133.25	4.04	113.12	3.45833	107.208	3.16667	107.667
	10.625	170	8.58	163.02	6.58	144.76	5.33	133.25	4.04	113.12	3.45833	107.208	3.16667	107.667
	10.625	170	8.58	163.02	6.58	144.76	5.33	133.25	4.04	113.12	3.45833	107.208	3.16667	107.667
	10.625	170	8.58	163.02	6.58	144.76	5.33	133.25	4.04	113.12	3.45833	107.208	3.16667	107.667
	10.625	170	8.75	166.25	6.67	146.74	5.33	133.25	4.04	113.12	3.45833	107.208	3.20833	109.083
	10.625	170	8.75	166.25	6.71	147.62	5.33	133.25	4.04	113.12	3.45833	107.208	3.20833	109.083
	10.625	170	8.75	166.25	6.71	147.62	5.33	133.25	4.04	113.12	3.45833	107.208	3.20833	109.083
	10.625	170	8.75	166.25	6.71	147.62	5.33	133.25	4.04	113.12	3.45833	107.208	3.20833	109.083
	10.625	170	8.75	166.25	6.71	147.62	5.33	133.25	4.04	113.12	3.45833	107.208	3.20833	109.083
	10.75	172	8.75	166.25	6.71	147.62	5.33	133.25	4.04	113.12	3.45833	107.208	3.20833	109.083
	10.75	172	8.75	166.25	6.71	147.62	5.33	133.25	4.04	113.12	3.45833	107.208	3.20833	109.083
	10.7917	172.667	8.75	166.25	6.71	147.62	5.33	133.25	4.04	113.12	3.45833	107.208	3.20833	109.083
	10.7917	172.667	8.75	166.25	6.79	149.38	5.33	133.25	4.04	113.12	3.45833	107.208	3.20833	109.083
	10.7917	172.667	8.75	166.25	6.79	149.38	5.33	133.25	4.04	113.12	3.45833	107.208	3.20833	109.083
	10.7917	172.667	8.75	166.25	6.79	149.38	5.42	135.5	4.04	113.12	3.54167	109.792	3.20833	109.083
	10.7917	172.667	8.75	166.25	6.79	149.38	5.42	135.5	4.04	113.12	3.54167	109.792	3.20833	109.083
	10.7917	172.667	8.75	166.25	6.79	149.38	5.42	135.5	4.04	113.12	3.54167	109.792	3.20833	109.083
	10.7917	172.667	8.75	166.25	6.79	149.38	5.42	135.5	4.04	113.12	3.54167	109.792	3.20833	109.083
	10.7917	172.667	8.75	166.25	6.79	149.38	5.42	135.5	4.04	113.12	3.54167	109.792	3.20833	109.083
	10.8333	173.333	8.75	166.25	6.79	149.38	5.42	135.5	4.04	113.12	3.54167	109.792	3.20833	109.083
	10.8333	173.333	8.75	166.25	6.79	149.38	5.42	135.5	4.04	113.12	3.54167	109.792	3.20833	109.083
	10.9167	174.667	8.75	166.25	6.83	150.26	5.42	135.5	4.04	113.12	3.54167	109.792	3.20833	109.083
	10.9583	175.333	8.75	166.25	6.83	150.26	5.42	135.5	4.04	113.12	3.54167	109.792	3.20833	109.083
	10.9583	175.333	8.75	166.25	6.83	150.26	5.42	135.5	4.04	113.12	3.54167	109.792	3.20833	109.083
	10.9583	175.333	8.75	166.25	6.83	150.26	5.42	135.5	4.04	113.12	3.54167	109.792	3.25	110.5
	10.9583	175.333	8.75	166.25	6.83	150.26	5.42	135.5	4.04	113.12	3.54167	109.792	3.25	110.5
	10.9583	175.333	8.75	166.25	6.83	150.26	5.42	135.5	4.04	113.12	3.54167	109.792	3.25	110.5
	10.9583	175.333	8.75	166.25	6.83	150.26	5.42	135.5	4.04	113.12	3.54167	109.792	3.25	110.5
	10.9583	175.333	8.75	166.25	6.83	150.26	5.42	135.5	4.04	113.12	3.70833	114.958	3.25	110.5
	10.9583	175.333	8.75	166.25	6.83	150.26	5.42	135.5	4.04	113.12	3.70833	114.958	3.25	110.5
	10.9583	175.333	8.75	166.25	6.83	150.26	5.42	135.5	4.04	113.12	3.70833	114.958	3.25	110.5
	10.9583	175.333	8.75	166.25	6.83	150.26	5.42	135.5	4.04	113.12	3.70833	114.958	3.25	110.5
	10.9583	175.333	8.75	166.25	6.83	150.26	5.42	135.5	4.04	113.12	3.70833	114.958	3.25	110.5
	10.9583	175.333	8.75	166.25	6.83	150.26	5.42	135.5	4.04	113.12	3.70833	114.958	3.25	110.5
	10.9583	175.333	8.83	167.77	6.83	150.26	5.42	135.5	4.04	113.12	3.70833	114.958	3.25	110.5
	10.9583	175.333	8.83	167.77	6.83	150.26	5.42	135.5	4.21	117.88	3.70833	114.958	3.25	110.5
	10.9583	175.333	8.83	167.77	6.83	150.26	5.42	135.5	4.21	117.88	3.70833	114.958	3.25	110.5
	10.9583	175.333	8.83	167.77	6.83	150.26	5.42	135.5	4.21	117.88	3.70833	114.958	3.25	110.5
	10.9583	175.333	8.83	167.77	6.83	150.26	5.42	135.5	4.21	117.88	3.70833	114.958	3.25	110.5
	10.9583	175.333	8.89	168.91	6.89	151.58	5.42	135.5	4.21	117.88	3.70833	114.958	3.25	110.5
	11.125	178	8.89	168.91	6.89	151.58	5.42	135.5	4.21	117.88	3.70833	114.958	3.25	110.5
	11.125	178	8.89	168.91	6.89	151.58	5.42	135.5	4.21	117.88	3.70833	114.958	3.25	110.5
	11.2083	179.333	8.89	168.91	6.89	151.58	5.42	135.5	4.21	117.88	3.70833	114.958	3.25	110.5
	11.2083	179.333	8.89	168.91	6.89	151.58	5.42	135.5	4.33	121.24	3.70833	114.958	3.25	110.5
	11.2083	179.333	8.89	168.91	6.89	151.58	5.42	135.5	4.33	121.24	3.70833	114.958	3.25	110.5
	11.2083	179.333	8.89	168.91	6.89	151.58	5.42	135.5	4.33	121.24	3.70833	114.958	3.25	110.5
	11.2083	179.333	8.89	168.91	6.89	151.58	5.42	135.5	4.33	121.24	3.70833	114.958	3.25	110.5
	11.2083	179.333	8.89	168.91	7	154	5.42	135.5	4.33	121.24	3.70833	114.958	3.25	110.5
	11.2083	179.333	8.89	168.91	7	154	5.42	135.5	4.33	121.24	3.70833	114.958	3.25	110.5
	11.2083	179.333	8.89	168.91	7	154	5.42	135.5	4.33	121.24	3.70833	114.958	3.25	110.5
	11.2083	179.333	8.89	168.91	7	154	5.42	135.5	4.33	121.24	3.70833	114.958	3.25	110.5
	11.2083	179.333	8.89	168.91	7	154	5.42	135.5	4.33	121.24	3.70833	114.958	3.25	110.5
	11.2083	179.333	8.89	168.91	7	154	5.42	135.5	4.33	121.24	3.70833	114.958	3.25	110.5
	11.2083	179.333	8.89	168.91	7	154	5.42	135.5	4.33	121.24	3.70833	114.958	3.25	110.5
	11.2083	179.333	8.89	168.91	7	154	5.42	135.5	4.33	121.24	3.70833	114.958	3.25	110.5
	11.2083	179.333	8.89	168.91	7	154	5.42	135.5	4.33	121.24	3.70833	114.958	3.25	110.5
	11.4167	182.667	8.92	169.48	7	154	5.42	135.5	4.33	121.24	3.79167	117.542	3.25	110.5
	11.4167	182.667	8.92	169.48	7	154	5.42	135.5	4.33	121.24	3.79167	117.542	3.25	110.5
	11.4167	182.667	8.92	169.48	7	154	5.42	135.5	4.33	121.24	3.79167	117.542	3.25	110.5
	11.4167	182.667	8.92	169.48	7	154	5.42	135.5	4.33	121.24	3.79167	117.542	3.25	110.5
	11.4167	182.667	8.92	169.48	7	154	5.42	135.5	4.33	121.24	3.79167	117.542	3.25	110.5
	11.4167	182.667	8.92	169.48	7	154	5.42	135.5	4.33	121.24	3.79167	117.542	3.25	110.5
	11.5	184	8.92	169.48	7	154	5.42	135.5	4.33	121.24	3.79167	117.542	3.25	110.5
	11.5	184	8.92	169.48	7	154	5.42	135.5	4.33	121.24	3.79167	117.542	3.25	110.5
	11.5	184	8.92	169.48	7	154	5.42	135.5	4.33	121.24	3.79167	117.542	3.25	110.5
	11.5	184	8.92	169.48	7	154	5.42	135.5	4.33	121.24	3.83333	118.833	3.25	110.5
	11.5	184	8.92	169.48	7	154	5.42	135.5	4.33	121.24	3.83333	118.833	3.25	110.5
	11.5	184	8.92	169.48	7	154	5.42	135.5	4.33	121.24	3.83333	118.833	3.25	110.5
	11.5	184	8.92	169.48	7	154	5.42	135.5	4.33	121.24	3.83333	118.833	3.25	110.5
	11.5	184	8.92	169.48	7	154	5.42	135.5	4.33	121.24	3.83333	118.833	3.25	110.5
	11.5	184	8.92	169.48	7	154	5.42	135.5	4.33	121.24	3.83333	118.833	3.25	110.5
	11.5	184	8.92	169.48	7	154	5.5	137.5	4.33	121.24	3.83333	118.833	3.25	110.5
	11.5	184	8.92	169.48	7	154	5.5	137.5	4.33	121.24	3.83333	118.833	3.25	110.5
	11.5	184	8.92	169.48	7.08	155.76	5.5	137.5	4.33	121.24	3.83333	118.833	3.45833	117.583
	11.5	184	8.92	169.48	7.08	155.76	5.5	137.5	4.33	121.24	3.83333	118.833	3.45833	117.583
	11.5	184	8.92	169.48	7.08	155.76	5.5	137.5	4.33	121.24	3.875	120.125	3.45833	117.583
	11.5	184	8.92	169.48	7.08	155.76	5.5	137.5	4.33	121.24	3.875	120.125	3.45833	117.583
	11.5	184	8.92	169.48	7.08	155.76	5.5	137.5	4.33	121.24	3.875	120.125	3.5	119
	11.5	184	8.92	169.48	7.08	155.76	5.54	138.5	4.33	121.24	3.875	120.125	3.5	119
	11.5417	184.667	8.92	169.48	7.08	155.76	5.54	138.5	4.33	121.24	3.875	120.125	3.5	119
	11.5417	184.667	8.92	169.48	7.125	156.75	5.54	138.5	4.33	121.24	3.875	120.125	3.5	119
	11.5417	184.667	8.96	170.24	7.17	157.74	5.54	138.5	4.33	121.24	3.875	120.125	3.5	119
	11.7917	188.667	8.96	170.24	7.17	157.74	5.54	138.5	4.33	121.24	3.875	120.125	3.5	119
	11.7917	188.667	8.96	170.24	7.17	157.74	5.54	138.5	4.33	121.24	3.875	120.125	3.5	119
	11.7917	188.667	8.96	170.24	7.17	157.74	5.54	138.5	4.33	121.24	3.875	120.125	3.5	119
	11.7917	188.667	9.08	172.52	7.17	157.74	5.54	138.5	4.33	121.24	3.875	120.125	3.5	119
	11.8333	189.333	9.08	172.52	7.17	157.74	5.54	138.5	4.33	121.24	3.875	120.125	3.5	119
	11.8333	189.333	9.08	172.52	7.17	157.74	5.54	138.5	4.33	121.24	3.875	120.125	3.5	119
	11.8333	189.333	9.08	172.52	7.17	157.74	5.54	138.5	4.33	121.24	3.875	120.125	3.5	119
	11.8333	189.333	9.08	172.52	7.17	157.74	5.54	138.5	4.38	122.64	3.875	120.125	3.5	119
	11.8333	189.333	9.08	172.52	7.17	157.74	5.54	138.5	4.38	122.64	3.875	120.125	3.5	119
	11.8333	189.333	9.08	172.52	7.17	157.74	5.54	138.5	4.38	122.64	3.875	120.125	3.5	119
	11.8333	189.333	9.08	172.52	7.17	157.74	5.54	138.5	4.38	122.64	3.875	120.125	3.5	119
	11.8333	189.333	9.08	172.52	7.17	157.74	5.54	138.5	4.38	122.64	3.875	120.125	3.5	119
	12	192	9.08	172.52	7.29	160.38	5.54	138.5	4.38	122.64	3.875	120.125	3.5	119
	12	192	9.08	172.52	7.29	160.38	5.54	138.5	4.38	122.64	3.875	120.125	3.5	119
	12	192	9.08	172.52	7.29	160.38	5.54	138.5	4.38	122.64	3.875	120.125	3.5	119
	12	192	9.08	172.52	7.29	160.38	5.58	139.5	4.38	122.64	3.875	120.125	3.5	119
	12	192	9.08	172.52	7.29	160.38	5.58	139.5	4.5	126	3.875	120.125	3.5	119
	12	192	9.08	172.52	7.29	160.38	5.58	139.5	4.5	126	3.875	120.125	3.5	119
	12.2917	196.667	9.08	172.52	7.29	160.38	5.58	139.5	4.5	126	3.875	120.125	3.54167	120.417
	12.2917	196.667	9.08	172.52	7.29	160.38	5.58	139.5	4.5	126	3.875	120.125	3.54167	120.417
	12.2917	196.667	9.08	172.52	7.29	160.38	5.58	139.5	4.5	126	4.04167	125.292	3.54167	120.417
	12.2917	196.667	9.08	172.52	7.29	160.38	5.58	139.5	4.5	126	4.04167	125.292	3.54167	120.417
	12.2917	196.667	9.25	175.75	7.29	160.38	5.58	139.5	4.5	126	4.04167	125.292	3.54167	120.417
	12.2917	196.667	9.25	175.75	7.29	160.38	5.58	139.5	4.5	126	4.04167	125.292	3.54167	120.417
	12.2917	196.667	9.25	175.75	7.29	160.38	5.67	141.75	4.5	126	4.04167	125.292	3.54167	120.417
	12.2917	196.667	9.25	175.75	7.29	160.38	5.67	141.75	4.5	126	4.04167	125.292	3.54167	120.417
	12.2917	196.667	9.25	175.75	7.29	160.38	5.67	141.75	4.5	126	4.04167	125.292	3.54167	120.417
	12.2917	196.667	9.25	175.75	7.29	160.38	5.67	141.75	4.5	126	4.16667	129.167	3.54167	120.417
	12.2917	196.667	9.25	175.75	7.29	160.38	5.67	141.75	4.5	126	4.16667	129.167	3.54167	120.417
	12.4583	199.333	9.25	175.75	7.29	160.38	5.67	141.75	4.5	126	4.16667	129.167	3.54167	120.417
	12.4583	199.333	9.25	175.75	7.29	160.38	5.67	141.75	4.5	126	4.16667	129.167	3.54167	120.417
	12.4583	199.333	9.25	175.75	7.29	160.38	5.67	141.75	4.5	126	4.20833	130.458	3.54167	120.417
	12.4583	199.333	9.38	178.22	7.29	160.38	5.67	141.75	4.5	126	4.20833	130.458	3.54167	120.417
	12.4583	199.333	9.38	178.22	7.42	163.24	5.67	141.75	4.5	126	4.20833	130.458	3.54167	120.417
	12.4583	199.333	9.38	178.22	7.42	163.24	5.67	141.75	4.5	126	4.20833	130.458	3.54167	120.417
	12.4583	199.333	9.38	178.22	7.42	163.24	5.67	141.75	4.5	126	4.375	135.625	3.66667	124.667
	12.4583	199.333	9.38	178.22	7.42	163.24	5.67	141.75	4.5	126	4.375	135.625	3.66667	124.667
	12.4583	199.333	9.38	178.22	7.42	163.24	5.67	141.75	4.5	126	4.375	135.625	3.83333	130.333
	12.4583	199.333	9.38	178.22	7.42	163.24	5.75	143.75	4.5	126	4.375	135.625	3.83333	130.333
	12.4583	199.333	9.38	178.22	7.42	163.24	5.75	143.75	4.5	126	4.375	135.625	3.83333	130.333
	12.4583	199.333	9.38	178.22	7.5	165	5.75	143.75	4.5	126	4.375	135.625	3.83333	130.333
	12.4583	199.333	9.5	180.5	7.5	165	5.75	143.75	4.5	126	4.375	135.625	3.83333	130.333
	12.4583	199.333	9.5	180.5	7.5	165	5.75	143.75	4.5	126	4.375	135.625	3.83333	130.333
	12.4583	199.333	9.5	180.5	7.54	165.88	5.75	143.75	4.5	126	4.375	135.625	3.83333	130.333
	12.4583	199.333	9.58	182.02	7.54	165.88	5.75	143.75	4.5	126	4.375	135.625	3.83333	130.333
	12.4583	199.333	9.58	182.02	7.54	165.88	5.75	143.75	4.5	126	4.375	135.625	3.83333	130.333
	12.7917	204.667	9.58	182.02	7.54	165.88	5.75	143.75	4.54	127.12	4.375	135.625	3.83333	130.333
	12.7917	204.667	9.58	182.02	7.54	165.88	5.75	143.75	4.54	127.12	4.375	135.625	3.83333	130.333
	12.7917	204.667	9.58	182.02	7.54	165.88	5.83	145.75	4.54	127.12	4.375	135.625	3.83333	130.333
	12.7917	204.667	9.58	182.02	7.58	166.76	5.83	145.75	4.54	127.12	4.375	135.625	3.83333	130.333
	12.7917	204.667	9.58	182.02	7.58	166.76	5.83	145.75	4.54	127.12	4.375	135.625	3.875	131.75
	12.7917	204.667	9.58	182.02	7.58	166.76	5.83	145.75	4.58	128.24	4.375	135.625	3.875	131.75
	12.7917	204.667	9.58	182.02	7.58	166.76	5.83	145.75	4.58	128.24			3.875	131.75
	12.7917	204.667	9.58	182.02	7.83	172.26	5.83	145.75	4.58	128.24			3.875	131.75
	12.7917	204.667	9.88	187.72	7.83	172.26	5.83	145.75	4.58	128.24			4.125	140.25
	12.7917	204.667	9.88	187.72	7.83	172.26	5.83	145.75	4.58	128.24			4.125	140.25
	12.7917	204.667			8.17	179.74	5.83	145.75	4.58	128.24
	12.7917	204.667			8.17	179.74	5.83	145.75	4.58	128.24
	12.7917	204.667			8.17	179.74	5.83	145.75	4.58	128.24
	13	208			8.33	183.26	5.83	145.75	4.58	128.24
	13	208			8.5	187	5.83	145.75	4.83	135.24
	13	208					5.83	145.75	4.83	135.24
	13	208					5.83	145.75
							5.83	145.75
							5.83	145.75
							5.83	145.75
							6	150
							6	150
							6	150
							6	150
							6.08	152
							6.08	152
							6.08	152
							6.08	152
							6.08	152
							6.13	153.25
							6.13	153.25
							6.17	154.25
							6.17	154.25
							6.17	154.25
							6.17	154.25

## Sheet: ADD2
	Time	ADD	Time	ADD	Time	ADD	Time	ADD	Time	ADD	Time	ADD	Time	ADD		Time	ADD	Time	ADD	Time	ADD	Time	ADD	Time	ADD	Time	ADD	Time	ADD		Time	ADD	Time	ADD	Time	ADD	Time	ADD	Time	ADD	Time	ADD	Time	ADD
Wandering	16°C		19°C		22°C		25°C		28°C		31°C		34°C		Pupation	16°C		19°C		22°C		25°C		28°C		31°C		34°C		Emergence	16°C		19°C		22°C		25°C		28°C		31°C		34°C
	32.4562	519.3	24	456	17	374	14	350	11	308	9	279	34	306		46.4562	743.3	35	665	24	528	20	500	16	448	14	434	13	442		60.4562	967.3	44	836	33	726	26	650	28	560	18	558	17	578
	33	528	24	456	17	374	14	350	11	308	9	279	34	306		49	784	36	684	25	550	21	525	16	448	14	434	13	442		63.4562	1015.3	45	855	34	748	26	650	28	588	18	558	17	578
	33.4562	535.3	25	475	17	374	14	350	11	308	9	279	34	306		49.4562	791.3	37	703	25	550	22	550	16	448	14	434	14	476		63.4562	1015.3	45	855	34	748	26	650	28	588	18	558	17	578
	33.4562	535.3	26	494	17	374	14	350	11	308	9	279	34	306		50.4562	807.3	38	722	25	550	22	550	16	448	14	434	14	476		64.4562	1031.3	45	855	34	748	26	650	28	588	18	558	17	578
	33.4562	535.3	26	494	17	374	14	350	11	308	9	279	34	306		51	816	39	741	26	572	22	550	16	448	14	434	14	476		64.4562	1031.3	45	855	34	748	27	675	28	588	18	558	17	578
	33.4562	535.3	26	494	18	396	14	350	11	308	9	279	34	306		51	816	40	760	26	572	22	550	17	476	15	465	14	476		65.4562	1047.3	46	874	34	748	27	675	28	588	18	558	17	578
	33.4562	535.3	26	494	18	396	14	350	11	308	10	310	34	306		51	816	40	760	27	594	22	550	17	476	15	465	14	476		65.4562	1047.3	46	874	35	770	27	675	28	588	18	558	17	578
	33.4562	535.3	26	494	18	396	14	350	11	308	10	310	34	306		52	832	40	760	27	594	22	550	17	476	15	465	14	476		65.4562	1047.3	46	874	35	770	27	675	28	588	18	558	18	612
	33.4562	535.3	26	494	18	396	14	350	11	308	10	310	34	306		52	832	41	779	27	594	22	550	17	476	15	465	14	476		66	1056	46	874	35	770	27	675	28	616	18	558	18	612
	34	544	26	494	18	396	14	350	11	308	10	310	34	306		52.4562	839.3	41	779	27	594	22	550	17	476	15	465	14	476		66.4562	1063.3	46	874	36	792	27	675	28	616	19	589	18	612
	34.4562	551.3	27	513	19	418	14	350	11	308	10	310	34	306		53	848	41	779	27	594	22	550	17	476	15	465	14	476		66.4562	1063.3	46	874	36	792	27	675	28	616	19	589	18	612
	34.4562	551.3	27	513	19	418	14	350	11	308	10	310	34	306		53.4562	855.3	41	779	27	594	22	550	17	476	15	465	14	476		67	1072	46	874	36	792	27	675	28	616	19	589	18	612
	34.4562	551.3	27	513	19	418	14	350	11	308	10	310	34	306		53.4562	855.3	42	798	27	594	23	575	17	476	15	465	14	476		67	1072	47	893	36	792	27	675	28	616	19	589	19	646
	35	560	27	513	20	440	14	350	11	308	10	310	34	306		54.4562	871.3	42	798	27	594	23	575	17	476	15	465	14	476		67	1072	47	893	36	792	27	675	28	616	19	589	19	646
	35	560	27	513	20	440	14	350	11	308	10	310	34	306		56	896	42	798	27	594	23	575	17	476	15	465	15	510		67	1072	47	893	36	792	27	675	28	616	19	589	19	646
	35	560	27	513	20	440	14	350	11	308	10	310	34	340		56	896	43	817	28	616	23	575	17	476	15	465	15	510		67.4562	1079.3	47	893	37	814	27	675	28	616	19	589	19	646
	35	560	27	513	20	440	14	350	11	308	10	310	34	340		56	896			28	616	23	575	17	476	15	465	15	510		67.4562	1079.3	48	912	37	814	27	675	28	616	19	589	19	646
	35	560	27	513	20	440	14	350	11	308	10	310	34	340		56	896			28	616	23	575	17	476	15	465	15	510		67.4562	1079.3	48	912	37	814	27	675	28	616	19	589	19	646
	35	560	27	513	20	440	14	350	11	308	10	310	34	340						28	616	23	575	17	476	15	465	15	510		68	1088	48	912	37	814	28	700	28	616	19	589	19	646
	35	560	27	513	20	440	14	350	11	308	10	310	34	340						28	616	24	600	17	476	15	465	15	510		68	1088	48	912	37	814	28	700	28	616	19	589	19	646
	35	560	27	513	20	440	14	350	11	308	10	310	34	340						28	616	24	600	17	476	15	465	15	510		68	1088	49	931	37	814	28	700	28	616	19	589	19	646
	35	560	27	513	20	440	15	375	11	308	10	310	34	340						28	616	24	600	17	476	16	496	15	510		68	1088	49	931	37	814	28	700	28	616	19	589	19	646
	35	560	27	513	20	440	15	375	11	308	10	310	34	340						28	616	24	600	17	476	16	496	15	510		68	1088	49	931	37	814	28	700	28	616	19	589	19	646
	35	560	27	513	20	440	15	375	11	308	10	310	34	340						28	616	25	625	17	476	16	496	15	510		68.4562	1095.3	49	931	37	814	28	700	28	616	19	589	19	646
	35	560	27	513	20	440	15	375	11	308	10	310	34	340						28	616	25	625	18	504	16	496	15	510		68.4562	1095.3	49	931	37	814	28	700	28	616	19	589	19	646
	35	560	27	513	21	462	15	375	11	308	10	310	34	340						28	616	25	625	18	504	16	496	15	510		68.4562	1095.3	49	931	37	814	28	700	28	616	19	589	19	646
	35	560	27	513	21	462	15	375	11	308	10	310	34	340						28	616	26	650	18	504	16	496	15	510		68.4562	1095.3	50	950	38	836	28	700	28	616	19	589	19	646
	35	560	27	513	21	462	15	375	11	308	10	310	34	340						28	616	27	675	18	504	16	496	15	510		68.4562	1095.3	50	950	38	836	28	700	28	616	19	589	19	646
	35.4562	567.3	27	513	21	462	15	375	11	308	10	310	34	340						28	616			18	504	16	496	16	544		69	1104	50	950	38	836	28	700	28	616	19	589	20	680
	35.4562	567.3	27	513	21	462	15	375	11	308	10	310	34	340						28	616			18	504	16	496	16	544		69	1104	50	950	38	836	28	700	28	616	19	589	20	680
	35.4562	567.3	27	513	21	462	15	375	11	308	10	310	34	340						29	638			18	504	17	527	16	544		69	1104	50	950	38	836	28	700	28	616	19	589	20	680
	35.4562	567.3	27	513	21	462	15	375	11	308	10	310	34	340						29	638			18	504	17	527	17	578		69	1104	50	950	38	836	28	700	28	616	19	589	20	680
	35.4562	567.3	27	513	21	462	15	375	12	336	10	310	34	340						29	638			18	504	17	527	17	578		69	1104	50	950	38	836	28	700	28	644	19	589	20	680
	36	576	27	513	21	462	15	375	12	336	10	310	34	340						29	638			18	504	18	558	18	612		69.4562	1111.3	50	950	38	836	28	700	28	644	19	589	20	680
	36	576	27	513	21	462	15	375	12	336	10	310	34	340						29	638			18	504			19	646		69.4562	1111.3	50	950	38	836	28	700	28	644	19	589	20	680
	36	576	27	513	21	462	15	375	12	336	10	310	34	340						29	638			18	504						69.4562	1111.3	51	969	38	836	28	700	28	644	19	589	20	680
	36	576	28	532	21	462	15	375	12	336	10	310	34	340						29	638			18	504						70	1120	51	969	38	836	28	700	28	644	19	589	20	680
	36	576	28	532	21	462	15	375	12	336	10	310	34	340						29	638			18	504						70	1120	51	969	38	836	28	700	28	644	19	589	20	680
	36	576	28	532	21	462	15	375	12	336	10	310	34	340						29	638			18	504						70	1120	51	969	38	836	28	700	28	644	19	589	20	680
	36	576	28	532	21	462	15	375	12	336	10	310	34	340						29	638			18	504						70	1120	51	969	38	836	28	700	28	644	19	589	20	680
	36	576	28	532	21	462	15	375	12	336	10	310	34	374						29	638			18	504						70	1120	51	969	38	836	28	700	28	644	19	589	20	680
	36	576	28	532	21	462	15	375	12	336	10	310	34	374						29	638			18	504						70	1120	51	969	38	836	28	700	28	644	19	589	20	680
	36	576	28	532	21	462	15	375	12	336	10	310	34	374						29	638			19	532						70.4562	1127.3	51	969	38	836	28	700	28	644	20	620	20	680
	36	576	28	532	21	462	15	375	12	336	10	310	34	374						30	660			19	532						70.4562	1127.3	51	969	38	836	28	700	28	644	20	620	20	680
	36	576	28	532	21	462	15	375	12	336	10	310	34	374						30	660			19	532						70.4562	1127.3	52	988	38	836	28	700	28	644	20	620	20	680
	36	576	28	532	21	462	15	375	12	336	10	310	34	374						30	660			19	532						70.4562	1127.3	52	988	38	836	28	700	28	644	20	620	20	680
	36	576	28	532	21	462	15	375	12	336	10	310	34	374						30	660			19	532						71	1136	52	988	38	836	29	725	28	644	20	620	20	680
	36.4562	583.3	28	532	21	462	15	375	12	336	10	310	34	374						31	682			19	532						71	1136	52	988	38	836	29	725	28	644	20	620	20	680
	36.4562	583.3	28	532	21	462	15	375	12	336	10	310	34	374						32	704			19	532						71.4562	1143.3	52	988	38	836	29	725	28	644	20	620	20	680
	36.4562	583.3	28	532	21	462	15	375	12	336	10	310	34	374						32	704			19	532						71.4562	1143.3	52	988	38	836	29	725	28	644	20	620	21	714
	36.4562	583.3	28	532	21	462	15	375	12	336	10	310	34	374						32	704			19	532						71.4562	1143.3	52	988	38	836	29	725	28	644	20	620	21	714
	36.4562	583.3	28	532	21	462	15	375	12	336	10	310	34	374						32	704			19	532						71.4562	1143.3	52	988	38	836	29	725	28	644	20	620	21	714
	36.4562	583.3	28	532	21	462	15	375	12	336	10	310	34	374						32	704			20	560						72	1152	52	988	38	836	29	725	28	644	20	620	21	714
	36.4562	583.3	28	532	21	462	15	375	12	336	10	310	34	374						32	704			20	560						72	1152	52	988	38	836	29	725	28	644	20	620	21	714
	37	592	28	532	21	462	15	375	12	336	10	310	34	374						32	704			20	560						72	1152	52	988	38	836	29	725	28	644	20	620	21	714
	37	592	28	532	21	462	15	375	12	336	10	310	34	374						33	726			20	560						72.4562	1159.3	52	988	38	836	29	725	28	644	20	620	21	714
	37	592	28	532	21	462	15	375	12	336	10	310	34	374						33	726			21	588						72.4562	1159.3	52	988	38	836	29	725	28	644	20	620	21	714
	37	592	28	532	21	462	15	375	12	336	10	310	34	374						33	726			21	588						72.4562	1159.3	52	988	38	836	29	725	28	644	20	620	21	714
	37	592	28	532	21	462	15	375	12	336	10	310	34	374						33	726			21	588						73	1168	52	988	38	836	29	725	28	644	20	620	21	714
	37	592	28	532	21	462	15	375	12	336	10	310	34	374						34	748			21	588						73	1168	52	988	39	858	29	725	28	644	20	620	21	714
	37.4562	599.3	29	551	21	462	15	375	12	336	10	310	34	374						35	770			22	616						73	1168	52	988	39	858	29	725	28	644	20	620	21	714
	37.4562	599.3	29	551	21	462	15	375	12	336	11	341	34	374						36	792			22	616						73	1168	52	988	39	858	29	725	28	672	20	620	21	714
	37.4562	599.3	29	551	21	462	15	375	12	336	11	341	34	374						37	814										73	1168	53	1007	39	858	29	725	28	672	20	620	21	714
	37.4562	599.3	29	551	21	462	15	375	12	336	11	341	34	374						39	858										73	1168	53	1007	39	858	29	725	28	672	20	620	21	714
	37.4562	599.3	29	551	21	462	15	375	12	336	11	341	34	374																	73	1168	53	1007	39	858	29	725	28	672	20	620	21	714
	37.4562	599.3	29	551	21	462	15	375	12	336	11	341	34	374																	73.4562	1175.3	53	1007	39	858	29	725	28	672	20	620	22	748
	37.4562	599.3	29	551	21	462	15	375	12	336	11	341	34	374																	73.4562	1175.3	53	1007	39	858	29	725	28	672	20	620	22	748
	38	608	29	551	21	462	15	375	12	336	11	341	34	374																	74	1184	53	1007	39	858	29	725	28	672	20	620	22	748
	38	608	29	551	21	462	15	375	12	336	11	341	34	374																	74	1184	53	1007	39	858	29	725	28	672	20	620	22	748
	38	608	29	551	21	462	15	375	12	336	11	341	34	374																	74.4562	1191.3	53	1007	39	858	29	725	28	672	20	620	22	748
	38	608	29	551	21	462	15	375	12	336	11	341	34	374																	75	1200	53	1007	39	858	29	725	28	672	20	620	22	748
	38	608	29	551	21	462	15	375	12	336	11	341	34	374																	75	1200	53	1007	39	858	29	725	28	672	20	620	22	748
	38.4562	615.3	29	551	21	462	15	375	12	336	11	341	34	374																	75	1200	53	1007	39	858	29	725	28	672	20	620	22	748
	38.4562	615.3	29	551	21	462	15	375	12	336	11	341	34	374																	76	1216	53	1007	39	858	29	725	28	672	20	620	22	748
	39	624	29	551	21	462	15	375	12	336	11	341	34	374																	76	1216	53	1007	39	858	29	725	28	672	20	620	22	748
	39	624	29	551	21	462	15	375	12	336	11	341	34	374																	76	1216	53	1007	39	858	29	725	28	672	20	620	22	748
	39	624	29	551	22	484	16	400	12	336	11	341	34	374																	76	1216	53	1007	39	858	29	725	28	672	20	620	22	748
	39	624	29	551	22	484	16	400	12	336	11	341	34	374																	76.4562	1223.3	53	1007	39	858	29	725	28	672	20	620	22	748
	39.4562	631.3	29	551	22	484	16	400	12	336	11	341	34	374																	76.4562	1223.3	53	1007	39	858	29	725	28	672	20	620	23	782
	39.4562	631.3	29	551	22	484	16	400	12	336	11	341	34	374																	77	1232	53	1007	39	858	29	725	28	672	21	651	23	782
	39.4562	631.3	29	551	22	484	16	400	12	336	11	341	34	374																	78	1248	53	1007	39	858	29	725	28	672	21	651	23	782
	39.4562	631.3	29	551	22	484	16	400	12	336	11	341	34	408																	78	1248	54	1026	39	858	29	725	28	672	21	651	23	782
	39.4562	631.3	30	570	22	484	16	400	12	336	11	341	34	408																	79	1264	54	1026	39	858	29	725	28	672	21	651	23	782
	40	640	30	570	22	484	16	400	12	336	11	341	34	408																	79.4562	1271.3	54	1026	39	858	29	725	28	672	21	651	23	782
	40	640	30	570	22	484	16	400	12	336	11	341	34	408																	80	1280	54	1026	39	858	29	725	28	672	21	651	23	782
	40.4562	647.3	30	570	22	484	16	400	12	336	11	341	34	408																	81.4562	1303.3	54	1026	39	858	29	725	28	672	21	651	26	884
	40.4562	647.3	30	570	22	484	16	400	12	336	11	341	34	408																	85.4562	1367.3	54	1026	39	858	29	725	28	672	21	651	26	884
	40.4562	647.3	30	570	22	484	16	400	12	336	11	341	34	408																			54	1026	39	858	29	725	28	700	21	651	26	884
	40.4562	647.3	30	570	22	484	16	400	12	336	11	341	34	408																			54	1026	39	858	30	750	28	700	21	651	26	884
	41	656	30	570	22	484	16	400	12	336	11	341	34	408																			54	1026	39	858	30	750	28	700	21	651	26	884
	41.4562	663.3	30	570	22	484	16	400	12	336	11	341	34	408																			54	1026	39	858	30	750	28	700	21	651	26	884
	41.4562	663.3	30	570	22	484	16	400	12	336	11	341	34	408																			54	1026	39	858	30	750	28	700	21	651	27	918
	41.4562	663.3	30	570	22	484	16	400	13	364	11	341	34	408																			55	1045	39	858	30	750	28	700	21	651	27	918
	42	672	30	570	22	484	16	400	13	364	11	341	34	408																			55	1045	39	858	30	750	28	700	21	651	27	918
	42	672	30	570	22	484	16	400	13	364	11	341	34	408																			55	1045	39	858	30	750	28	700	21	651
	42	672	30	570	22	484	16	400	13	364	11	341	34	408																			55	1045	39	858	30	750	28	700	21	651
	42	672	30	570	22	484	16	400	13	364	11	341	34	408																			55	1045	39	858	30	750	28	700	21	651
	42.4562	679.3	30	570	22	484	16	400	13	364	11	341	34	408																			55	1045	40	880	30	750	28	700	21	651
	43	688	30	570	22	484	16	400	13	364	11	341	34	408																			55	1045	40	880	30	750	28	700	21	651
	43.4562	695.3	30	570	22	484	16	400	13	364	11	341	34	408																			55	1045	40	880	30	750	28	700	21	651
	44.4562	711.3	30	570	22	484	16	400	13	364	11	341	34	408																			55	1045	40	880	30	750	28	700	21	651
	44.4562	711.3	30	570	22	484	16	400	13	364	11	341	34	408																			55	1045	40	880	30	750	28	700	21	651
	44.4562	711.3	30	570	22	484	16	400	13	364	11	341	34	408																			55	1045	40	880	30	750	28	700	21	651
	45.4562	727.3	30	570	22	484	16	400	13	364	11	341	34	408																			55	1045	40	880	30	750	28	700	21	651
	46.4562	743.3	30	570	22	484	16	400	13	364	11	341	34	408																			55	1045	40	880	30	750	28	700	21	651
	47.4562	759.3	30	570	22	484	16	400	13	364	11	341	34	408																			55	1045	40	880	30	750	28	700	21	651
	48.4562	775.3	30	570	22	484	16	400	13	364	11	341	34	408																			55	1045	40	880	30	750	28	700	21	651
	48.4562	775.3	30	570	22	484	16	400	13	364	11	341	34	408																			55	1045	40	880	30	750	28	700	21	651
	49.4562	791.3	30	570	22	484	16	400	13	364	11	341	34	408																			56	1064	40	880	30	750	28	700	22	682
	53.4562	855.3	31	589	22	484	16	400	13	364	11	341	34	408																			56	1064	40	880	30	750	28	700	22	682
			31	589	22	484	16	400	13	364	11	341	34	442																			56	1064	40	880	30	750	28	700	22	682
			31	589	22	484	16	400	13	364	11	341	34	442																			56	1064	40	880	30	750	28	700	22	682
			31	589	22	484	16	400	13	364	11	341	34	442																			56	1064	40	880	30	750	28	700	22	682
			31	589	22	484	16	400	13	364	12	372	34	442																			57	1083	40	880	30	750	28	700	22	682
			31	589	22	484	16	400	13	364	12	372	34	442																			57	1083	40	880	30	750	28	700	22	682
			31	589	22	484	16	400	13	364	12	372	34	442																			57	1083	40	880	30	750	28	700	22	682
			31	589	22	484	16	400	13	364	12	372	34	442																			57	1083	40	880	30	750	28	700	22	682
			31	589	22	484	16	400	13	364	12	372	34	442																			57	1083	40	880	30	750	28	700	22	682
			31	589	22	484	16	400	13	364	12	372	34	442																			57	1083	40	880	30	750	28	700	22	682
			31	589	22	484	16	400	13	364	12	372	34	442																			57	1083	40	880	30	750	28	700	22	682
			31	589	22	484	16	400	13	364	12	372	34	442																			57	1083	40	880	30	750	28	728	22	682
			31	589	22	484	16	400	13	364	12	372	34	442																			57	1083	40	880	30	750	28	728	22	682
			31	589	22	484	16	400	13	364	12	372	34	442																			58	1102	41	902	30	750	28	728	22	682
			31	589	22	484	16	400	13	364	12	372	34	442																			58	1102	41	902	30	750	28	728	22	682
			31	589	22	484	16	400	13	364	12	372	34	442																			58	1102	41	902	30	750	28	728	22	682
			31	589	22	484	16	400	13	364	12	372	34	442																			58	1102	41	902	30	750	28	728	22	682
			31	589	22	484	16	400	13	364	12	372	34	476																			58	1102	41	902	30	750	28	728	22	682
			31	589	22	484	16	400	13	364	12	372	34	476																			59	1121	41	902	30	750	28	728	23	713
			32	608	22	484	16	400	13	364	12	372	34	476																			59	1121	41	902	30	750	28	728	23	713
			32	608	22	484	16	400	13	364	12	372	34	476																			59	1121	41	902	31	775	28	728	23	713
			32	608	23	506	17	425	13	364	12	372	34	476																			59	1121	41	902	31	775	28	728	23	713
			32	608	23	506	17	425	13	364	12	372	34	476																			59	1121	41	902	31	775	28	728	23	713
			32	608	23	506	17	425	13	364	12	372	34	510																			60	1140	41	902	31	775	28	728	23	713
			32	608	23	506	17	425	13	364	12	372	34	544																			60	1140	42	924	31	775	28	728	23	713
			32	608	23	506	17	425	14	392	12	372	34	544																			60	1140	42	924	31	775	28	728	23	713
			32	608	23	506	17	425	14	392	12	372	34	578																			62	1178	42	924	31	775	28	728	23	713
			33	627	23	506	17	425	14	392	12	372	34	578																			63	1197	42	924	31	775	28	728	23	713
			33	627	23	506	17	425	14	392	12	372	34	578																			65	1235	42	924	31	775	28	728	23	713
			33	627	23	506	17	425	14	392	12	372	34	578																			65	1235	42	924	31	775	28	728	23	713
			33	627	23	506	17	425	14	392	12	372	34	578																					42	924	31	775	28	728	24	744
			33	627	23	506	17	425	14	392	13	403	34	578																					42	924	31	775	28	728	24	744
			34	646	23	506	17	425	14	392	13	403	34	578																					42	924	31	775	28	728	24	744
			34	646	23	506	17	425	14	392	13	403	34	612																					42	924	31	775	28	756	24	744
			34	646	23	506	17	425	14	392	13	403																							42	924	31	775	28	756	25	775
			34	646	23	506	17	425	14	392	13	403																							42	924	31	775	28	756	25	775
			35	665	23	506	17	425	14	392	13	403																							43	946	31	775	28	756	25	775
			35	665	23	506	17	425	14	392	13	403																							43	946	31	775	28	756	26	806
			35	665	23	506	17	425	14	392	13	403																							43	946	31	775	28	784	26	806
			35	665	23	506	17	425	14	392	13	403																							43	946	31	775	28	784	27	837
			36	684	23	506	17	425	14	392	13	403																							43	946	31	775	28	784	27	837
			37	703	23	506	17	425	14	392	13	403																							43	946	31	775	28	812	28	868
			40	760	24	528	17	425	15	420	13	403																							43	946	31	775	28	840	29	899
			40	760	24	528	17	425	15	420	13	403																							43	946	31	775	28	924	30	930
			44	836	24	528	17	425	15	420	14	434																							44	968	31	775	28	924	31	961
			44	836	24	528	17	425	15	420	14	434																							44	968	31	775
			45	855	24	528	17	425	15	420	14	434																							44	968	32	800
					24	528	17	425	15	420	14	434																							44	968	32	800
					24	528	17	425	15	420	14	434																							44	968	32	800
					24	528	17	425	15	420	15	465																							44	968	32	800
					24	528	17	425	15	420	15	465																							44	968	32	800
					24	528	17	425	15	420	15	465																							44	968	32	800
					24	528	17	425	15	420	16	496																							44	968	32	800
					24	528	17	425	15	420	16	496																							45	990	32	800
					24	528	17	425	16	448	16	496																							45	990	32	800
					24	528	17	425	16	448	16	496																							45	990	32	800
					25	550	17	425	16	448	17	527																							46	1012	32	800
					25	550	17	425	16	448	19	589																							46	1012	32	800
					25	550	18	450	16	448	19	589																							47	1034	32	800
					25	550	18	450	17	476	19	589																							47	1034	32	800
					25	550	18	450	19	532	19	589																							47	1034	33	825
					25	550	18	450	22	616																									48	1056	33	825
					25	550	18	450																											48	1056	33	825
					25	550	18	450																											48	1056	33	825
					25	550	18	450																											48	1056	33	825
					25	550	18	450																											48	1056	33	825
					25	550	18	450																											50	1100	33	825
					25	550	18	450																											51	1122	33	825
					25	550	18	450																											52	1144	33	825
					25	550	18	450																											53	1166	33	825
					27	594	18	450																													33	825
					27	594	18	450																													33	825
					29	638	18	450																													34	850
					29	638	18	450																													34	850
					29	638	18	450																													34	850
					29	638	18	450																													34	850
					29	638	18	450																													34	850
					29	638	18	450																													34	850
					29	638	18	450																													34	850
					29	638	18	450																													34	850
					29	638	18	450																													34	850
					31	682	19	475																													34	850
					31	682	19	475																													34	850
					31	682	19	475																													34	850
					32	704	19	475																													35	875
							19	475																													35	875
							19	475																													35	875
							19	475																													35	875
							19	475																													35	875
							19	475																													37	925
							19	475
							19	475
							19	475
							20	500
							20	500

## Sheet: Isomorphen
Hatching			1st ecdysis			2nd ecdysis			Wandering			Pupation			Emergence
Mean	Temperature	SD	Mean	Temperature	SD	Mean	Temperature	SD	Mean	Temperature	SD	Mean	Temperature	SD	Mean	Temperature	SD
11.2087	16	0.892549	20.3	16	0.915386	28.0333	16	1.03335	37.9959	16	3.90604	52.3997	16	2.70288	71.0489	16	4.36536
8.80221	19	0.404429	15.9667	19	0.808717	23.5667	19	1.16511	29.8013	19	3.32812	39.875	19	2.30579	52.9424	19	4.11742
6.90797	22	0.440393	11.9	22	0.711967	16.3333	22	0.802296	22.3711	22	2.63621	29.3594	22	2.9351	40.0894	22	3.42706
5.46655	25	0.279932	9.53333	25	0.681445	11.7667	25	0.773854	16.1471	25	1.41001	23.0714	25	1.53788	30.0704	25	2.13084
4.19314	28	0.259966	7.3	28	0.534983	9.63333	28	0.668675	12.7135	28	1.56611	18.1452	28	1.46932	24.2013	28	2.03685
3.64833	31	0.364552	6.03333	31	0.614948	8.43333	31	0.8172	11.4176	31	1.90506	15.3824	31	0.95393	20.9545	31	2.31037
3.31638	34	0.245185	5.86667	34	0.507416	8.13333	34	0.571346	11.6084	34	1.96101	14.9429	34	1.28207	20.7766	34	2.40141

## Sheet: Isomegalen
Temperature	Time	Body length	Temperature	Time	Body length	Temperature	Time	Body length	Temperature	Time	Body length	Temperature	Time	Body length	Temperature	Time	Body length	Temperature	Time	Body length
16	2.85344	1.5	19	2.24166	1.5	22	1.92213	1.5	25	1.88533	1.5	28	1.47393	1.5	31	1.38307	1.5	34	1.41322	1.5
16	5.51943	2	19	4.60562	2	22	3.21332	2	25	2.94261	2	28	2.1616	2	31	2.00471	2	34	1.88876	2
16	7.75443	2.5	19	6.5252	2.5	22	4.35334	2.5	25	3.66451	2.5	28	2.74185	2.5	31	2.52367	2.5	34	2.3468	2.5
16	9.76454	3	19	8.23833	3	22	5.40984	3	25	4.28026	3	28	3.26881	3	31	2.99351	3	34	2.79558	3
16	11.6404	3.5	19	9.83868	3.5	22	6.41844	3.5	25	4.84505	3.5	28	3.76663	3.5	31	3.43729	3.5	34	3.2418	3.5
16	13.4332	4	19	11.3779	4	22	7.40245	4	25	5.3846	4	28	4.24977	4	31	3.86867	4	34	3.69181	4
16	15.1773	4.5	19	12.8918	4.5	22	8.38015	4.5	25	5.91549	4.5	28	4.72899	4.5	31	4.29799	4.5	34	4.15252	4.5
16	16.899	5	19	14.4103	5	22	9.36865	5	25	6.45175	5	28	5.2142	5	31	4.73506	5	34	4.63262	5
16	18.6216	5.5	19	15.9648	5.5	22	10.3871	5.5	25	7.00894	5.5	28	5.71663	5.5	31	5.19167	5.5	34	5.14474	5.5
16	20.3682	6	19	17.5944	6	22	11.461	6	25	7.60975	6	28	6.25203	6	31	5.68566	6	34	5.71065	6
16	22.1656	6.5	19	19.3601	6.5	22	12.6315	6.5	25	8.29885	6.5	28	6.84813	6.5	31	6.25254	6.5	34	6.3781	6.5
16	24.049	7	19	21.3823	7	22	13.9822	7	25	9.2226	7	28	7.57239	7	31	7.00527	7	34	7.32761	7
16	26.0714	7.5	19	24.0274	7.5	22	15.7797	7.5	25	10.4439	7.5	28	8.8999	7.5	31	8.07102	7.5	34	8.35828	7.5
