# Supplementary material for: Temperature-Dependent Development of Nitidula rufipes (Linnaeus, 1767) (Coleoptera: Nitidulidae) and Its Significance in Estimating Minimum Postmortem Interval
Source: Insects. 2023 Mar 20;14(3):299. doi: 10.3390/insects14030299 (PMC10058101; doi:10.3390/insects14030299)
Supplement: Supplementary file 1 [file insects-14-00299-s001.zip › Table S2.xlsx]

## Sheet: 16°C
	Replication1											Replication2											Replication3
d0	1.147	1.166	1.163	1.315	1.257	1.036	1.2	1.125	1.037	1.02		1.209	1.04	1.11	1.004	1.306	0.945	1.142	1.027	0.903	1.052		0.95	1.04	0.976	1.223	1.065	1.142	1.261	1.091	1.112	1.267
d1	1.23	1.305	1.248	1.688	1.32	1.345	1.262	1.308	1.341	1.227		1.337	1.357	1.26	1.291	1.352	1.129	1.405	1.262	1.352	1.278		1.405	1.369	1.39	1.357	1.475	1.268	1.32	1.4	1.338	1.423	1.454
d2	1.606	1.781	1.663	1.815	1.788	1.483	1.531	1.728	1.46	1.52		1.571	1.67	1.661	1.611	1.738	1.629	1.45	1.551	1.48	1.521		1.634	1.521	1.71	1.539	1.723	1.687	1.691	1.736	1.619	1.645
d3	1.676	1.702	1.628	1.851	1.72	1.796	1.729	1.766	1.473	1.732		1.895	1.638	1.927	1.811	1.642	1.663	1.843	1.706	1.816	1.615		1.817	1.865	1.815	1.753	1.992	1.578	1.65	1.877	1.904	1.987
d4	1.888	1.462	1.958	1.953	1.923	1.958	1.657	1.869	1.869	2.2		1.956	2.136	2.111	2.014	1.515	2.285	1.897	1.775	1.8	2.072		2.231	2.014	1.978	1.895	2.067	1.982	2.067	1.898	1.992	2.105
d5	2.431	2.279	2.149	2.153	2.221	2.31	2.228	1.852	2.291	2		2.048	2.27	2.194	2.286	2.23	2.273	1.855	2.062	1.937	2.21		2.31	1.665	2.116	2.029	1.631	1.924	2.108	2.054	2.214	2.232	2.184	2.214
d6	2.59	2.134	2.463	2.664	2.235	2.755	2.713	2.247	2.442	2.596		2.115	2.439	2.381	2.379	2.574	2.468	2.355	2.382	2.712	1.451		2.576	2.27	2.424	2.33	2.395	2.369	2.239	2.506	2.737
d7	2.532	1.92	2.318	2.51	2.557	2.541	2.196	2.683	2.482	2.547		2.587	2.722	2.534	2.547	2.523	2.719	2.316	2.694	2.869	2.752		3.186	2.405	2.886	3.072	2.363	2.407	2.807	2.584	1.982	2.684	2.723	2.631
d8	2.841	2.451	2.879	1.481	2.682	2.71	2.527	2.486	2.73	2.536		2.513	2.601	2.585	2.992	2.616	2.591	2.592	2.818	2.451	2.214		2.721	2.593	2.683	2.802	2.667	2.614	2.826	2.598	2.445	2.417	2.644	2.648
d9	2.977	3.29	2.108	2.738	3.208	2.738	3.661	3.243	3.61	3.046		2.998	3.526	2.055	2.774	2.96	3.171	2.845	2.736	2.479	2.653		3.351	3.048	2.793	2.869	2.931	3.057	2.495	3.209	3.148	2.671
d10	2.089	3.197	3.528	3.545	2.653	3.464	2.53	2.594	3.028	3.611		2.918	4.059	3.663	3.26	3.356	3.288	3.424	3.057	2.862	3.543		3.217	2.844	3.354	2.634	2.875	3.328	3.433	3.158	2.878	3.006	3.552	2.522	3.931
d11	4.115	4.351	4.048	3.921	4.878	4.332	4.498	4.214	3.389	4.297		3.704	3.391	3.962	4.112	3.755	3.819	3.914	2.672	3.231	4.343		4.064	3.999	4.651	4.169	4.071	3.675	2.516	3.523	3.623	3.131	3.95	2.828	4.062	3.315
d12	4.965	4.639	5.105	3.899	4.445	4.288	4.04	4.207	3.87	4.274		4.108	4.789	4.572	4.287	4.153	4.491	3.978	4.002	3.704	3.549		3.519	4.162	3.991	3.526	3.373	3.918	3.781	3.541	3.759	3.183
d13	4.663	4.222	4.722	4.638	4.563	4.148	4.596	4.27	4.485	4.16		4.442	4.989	5.003	4.609	5.701	4.781	5.089	4.058	4.059	4.044		4.14	3.915	4.066	2.944	4.184	4.109	3.621	4.139	4.256	4.083	3.801
d14	4.793	4.669	4.36	5.176	4.41	4.754	4.889	4.816	4.99	4.434		4.397	5.574	4.858	4.839	4.081	4.918	4.637	4.192	4.837	4.977		4.372	4.701	4.186	4.433	4.384	4.233	4	4.48	4.215	4.437	4.519	4.502	4.405
d15	5.228	4.704	4.788	4.675	4.669	5.024	4.625	4.771	4.873	4.605		4.783	4.679	4.473	3.134	4.901	4.244	4.999	5.079	4.424	4.67		4.527	4.069	4.212	4.513	4.62	4.297	4.678	4.011	4.446	4.407	4.656	4.723
d16	4.459	5.228	4.8	4.62	3.533	4.617	3.716	4.378	4.82	4.491		4.068	5.351	5.092	5.769	4.733	5.135	5.647	4.669	4.952	4.523		5.02	4.494	4.295	4.833	5.059	5.208	4.745	5.152	4.481	4.931	5.346	4.414	5.228
d17	5.876	5.267	5.707	5.205	5.679	6.487	6.008	4.854	5.954	5.055		4.983	4.66	4.864	5.472	5.625	4.568	4.053	4.176	4.353	4.539		4.696	4.603	4.325	4.113	5.121	4.721	4.455	4.386	4.618	4.791	4.309
d18	5.869	4.599	5.966	4.737	6.104	4.793	5.235	4.736	5.651	5.931		5.026	4.572	4.098	4.822	5.189	5.08	5.435	6.539	5.707	5.436		3.055	5.2	4.621	5.365	5.473	6.292	5.906	6.266	5.163	4.614	5.408	5.64	5.526
d19	5.316	5.57	5.147	5.441	4.672	6.135	7.175	7.386	6.303	6.303		7.425	5.245	6.248	4.85	6.242	5.678	6.412	5.673	5.627	6.28		5.127	6.166	6.293	6.222	5.74	5.806	5.705	6.26	5.012	7.412	6.428	4.875
d20	7.743	7.411	7.53	8.07	6.393	6.247	6.671	4.626	6.535	6.77		5.337	4.829	4.664	6.727	6.325	5.172	6.131	6.322	7.189	5.317		6.301	7.001	7.574	6.49	6.96	6.168	6.595	6.318	6.307	7.324	6.42	6.484	7.093	6.691	6.895	7.437	6.71	6.289	4.632	6.334	6.233	6.226
d21	7.561	6.92	5.906	6.869	6.854	7.59	7.259	6.859	6.193	6.566		7.075	7.509	7.042	6.002	7.423	6.871	6.817	5.221	7.784	5.36		6.655	4.898	7.116	7.697	7.657	7.084	7.203	7.076	7.128	6.484	6.73	6.834	6.976	5.683	7.523	6.548	5.505	6.425	6.18	6.883	7.144	7.093	6.774	5.607	6.518	7.806
d22	7.336	7.707	7.48	6.648	5.718	6.066	5.908	6.659	7.351	5.274		7.661	5.502	6.589	7.018	7.245	7.175	7.75	7.294	4.44	7.04		7.356	7.472	7.031	6.999	6.456	6.929	8.086	6.96	6.459	7.15
d23	7.22	7.124	6.639	6.994	7.528	6.104	6.826	7.238	6.705	6.778		6.503	7.464	6.813	7.326	7.616	7.477	7.073	7.684	7.026	6.789		7.291	6.976	6.445	6.631	6.908	7.172	6.019	6.981	7.064	6.308
d24	6.633	7.268	7.121	6.706	7.377	7.241	6.492	7.35	6.473	6.95		6.747	6.102	6.888	7.309								7.294
d25	6.758	7.218	6.033	7.018	7.064	7.297

## Sheet: 19°C
	Replication1											Replication2											Replication3
d0	1.052	1.111	1.035	1.177	1.199	1.28	1.281	1.167	1.077	1.081		1.343	1.205	1.054	1.308	1.137	1.212	1.28	1.192	1.208	1.236		1.018	1.02	1.092	1.077	1.203	0.989	1.133	1.199	0.936	1.403
d1	1.217	1.314	1.203	1.395	1.155	1.499	1.754	1.336	1.575	1.575		1.366	1.343	1.597	1.286	1.409	0.997	1.488	1.575	1.632	1.692		1.496	1.491	1.388	1.235	1.371	1.446	1.427	1.503	1.247	1.2	1.548
d2	1.781	1.566	1.555	1.544	1.474	1.311	1.581	1.424	1.59	1.58		1.663	1.488	1.564	1.602	1.498	1.678	1.69	1.75	1.85	1.563		1.626	1.691	1.786	1.722	1.613	1.72	1.709	1.607	1.717	1.544	1.826	1.572
d3	1.645	1.988	2.261	2.099	2.023	2.153	2.184	1.926	1.999	2.125		2.193	1.991	1.946	1.91	1.8	2.035	2.291	2.107	2.128	1.972		1.831	1.826	1.661	1.8	1.832	2.12	2.308	2.114	2.26	2.003	1.87
d4	2.121	2.275	2.152	2.268	2.128	2.074	2.607	2.545	2.524	2.281		2.273	2.289	2.281	2.622	2.362	2.438	2.357	2.322	2.642	2.408		2.215	2.08	2.365	1.991	2.15	2.36	2.283	2.25	2.132	2.311
d5	2.617	2.627	2.458	2.492	2.339	1.91	2.324	2.583	2.57	1.826		2.577	2.128	2.505	2.17	2.538	2.621	2.22	2.519	2.751	2.477		2.378	2.508	2.701	2.441	2.308	2.253	2.11	2.567	2.489	2.442	2.542	2.204	2.442	2.313	2.714	2.275	2.55	2.73	2.261	2.292	2.033	2.423	2.105	2.546
d6	2.556	2.581	2.671	2.592	2.651	2.594	2.569	2.691	2.503	2.478		2.435	2.546	2.536	2.559	2.475	2.494	2.834	2.57	2.764	2.026		2.653	2.714	1.979	2.658	2.714	2.73	2.311	2.418	2.421	2.634	2.465
d7	2.497	3.601	2.701	2.879	2.701	2.702	2.547	2.566	2.513	3.17		3.093	2.954	2.904	2.991	2.915	2.588	3.223	2.878	2.739	3.166		2.803	3.43	3.168	2.933	3.157	2.69	2.639
d8	3.189	3.589	2.547	2.362	2.844	3.188	2.741	3.314	2.681	3.401		3.068	3.448	3.687	3.368	3.662	3.624	3.771	3.645	3.513	3.723		3.562	3.576	3.98	2.977	3.73	4.008	3.368	3.255	3.795	3.138
d9	4.006	4.51	3.755	3.845	2.716	3.536	3.69	3.053	3.177	2.912		3.023	2.947	2.809	3.684	3.234	3.725	3.553	3.431	3.085	3.833		3.216	3.15	3.173	3.764	4.23	3.795	4.273	4.6	3.492	3.317	3.415	3.418	3.758	3.859	3.47	3.447
d10	3.405	3.667	2.739	3.971	4.43	4.84	4.242	3.595	4.292	4.511		4.226	2.556	3.278	3.477	3.133	3.544	3.503	3.853	4.286	4.616		3.637	3.185	3.981	3.966	4.942	4.517	4.622	4.013	4.312	4.645	4.961	3.745	4.744	3.987	3.244	3.242	4.261	3.61	3.667
d11	3.57	4.681	3.901	4.591	4.185	3.864	3.877	3.479	3.8	3.387		3.964	4.742	4.032	4.95	4.551	2.807	4.315	4.653	4.549	4.56		3.838	3.571	4.186	3.726	4.039	4.273	3.833	4.159	4.527	4.645	4.564
d12	4.632	4.895	5.085	4.849	4.521	4.68	4.702	4.62	5.169	4.928		4.095	3.874	3.874	3.941	3.849	4.58	3.863	5.18	4.297	4.448		4.815	4.574	5.084	4.583	4.912	5.274	4.51	5.013	4.474	4.382	5.281	4.294	5.102	4.203
d13	4.021	4.663	4.509	4.286	4.719	4.215	4.705	4.569	4.474	4.431		4.597	4.547	4.678	4.752	5.288	4.535	4.694	4.339	5.098	5.201		5.246	5.467	5.2	4.673	4.074	4.913	5.122	3.93	4.241	4.422	4.149	4.402
d14	5.011	4.105	5.926	6.037	4.394	4.953	4.613	4.879	4.638	4.228		4.81	4.397	4.506	4.391	4.203	4.467	4.953	3.508	5.355	5.171		5.578	4.901	4.934	5.197	4.77	5.836	4.928	5.296	6.097	5.242	5.33	6.051
d15	6.942	6.757	4.69	6.282	5.789	6.362	5.076	4.502	6.428	4.192		6.356	5.831	5.56	5.717	5.434	5.755	4.992	4.562	4.648	4.251		4.373	4.625	5.038	5.76	6.058	5.569	5.706	4.212	4.667	4.756	4.473	5.011	6.999	6.29	6.998	5.817	4.734	5.696
d16	5.202	5.962	5.803	6.044	6.821	5.188	3.796	7.285	6.703	5.734		4.763	5.473	4.538	5.914	4.567	4.656	5.846	4.733	5.316	5.673		6.368	6.405	6.64	5.627	5.071	5.678	6.133	6.435	6.992	5.757	4.812	4.632	5.457	5.272	4.242	5.705	5.15	5.619
d17	6.646	6.057	6.939	5.124	6.562	6.19	6.147	6.708	7.26	6.815		5.951	6.881	5.193	5.984	5.16	5.52	4.836	5.451	5.972	5.504		4.624	5.548	5.877	5.938	6.656	6.161	5.965	6.67	6.352	6.718
d18	6.791	8.39	7.38	7.722	6.088	7.577	6.33	7.522	5.787	7.536		7.641	6.56	6.842	6.808	5.993	6.092	7.362	6.675	6.917	7.326		5.966	5.487	5.343	6.338	5.756	6.895	6.263	5.651	5.466	6.007	5.73	6.81	8.487	7.223	7.764	5.94	7.538	6.067	7.624	5.788	7.763	7.676	6.526
d19	7.869	6.984	7.636	7.636	7.648	6.702	7.395	6.386	6.863	6.27		6.772	6.487	7.317	6.229	6.781	5.433	6.89	6.927	5.162	5.364		7.493	6.829	7.233	7.196	7.259	7.013	8.648	7.408	6.202	5.595	7.483	7.205	7.452	8.441	8.642	5.751	7.616	6.742	6.582	6.538
d20	7.105	6.374	6.933	6.39	6.267	6.241	6.963	6.867	6.705	6.858		7.111	7.248	7.498	7.304	7.314	7.43	8.121	7.065	7.069	7.342		6.218	7.336	4.71	8.721	8.014	7.994	8.422	6.51	6.652	7.017
d21	7.719	7.92	7.178	6.163	7.299	7.265	7.462	7.294	6.927	7.307		7.183	6.461	7.232	7.226	6.858	7.566	6.041	6.398	7.317	7.373		8.413	7.839	7.909	8.388	7.293	6.71	7.931	6.102	6.614	7.863	7.144	7.643
d22	6.767	7.141	6.956	7.186	6.678	7.653	7.16	7.129	6.702	6.491		6.657	7.171	7.234	6.553	7.654	7.686	6.5	7.438	8.516	7.565		6.379	7.284	7.006	6.893	7.393	6.187	6.908	6.039	7.901	7.334	6.967	7.609	8.328
d23	7.533	7.364	7.777	7.261	6.961	6.224	8.012	7.192	7.51	6.249		7.375	6.849	6.558	6.33	7.889	7.698						8.093	7.305	7.639	7.128	6.333	7.724	7.986	7.55	6.977
d24	8.204	7.604	7.814	7.317

## Sheet: 22°C
	Replication1											Replication2											Replication3
d0	1.026	1.188	1.18	1.169	1.165	1.341	1.009	1.133	0.998	0.936		1.124	1.231	1.035	0.941	0.932	1.042	1.049	1.092	1.099	1.132		1.144	1.32	1.181	1.418	1.251	1.1	1.286	1.283	1.454	1.272	1.301	1.174	1.283	1.199	0.885	0.992	1.259
d1	1.599	1.429	1.084	1.571	1.331	1.591	1.354	1.572	1.542	1.657		1.73	1.703	1.764	1.672	1.63	1.64	1.256	1.567	1.333	1.533		1.631	1.658	1.389	1.666	1.699	1.728	1.781	1.507	1.619	1.437
d2	1.835	2.033	1.888	2.06	1.758	1.987	1.828	2.027	2.186	1.878		1.946	2.213	1.606	1.95	1.608	1.878	1.653	1.702	1.698	1.74		1.804	1.673	1.606	1.772	2.146	2.188	2.445	2.052	2.124	2.118	2.299	2.097	2.045	2.167	2.049
d3	1.964	2.32	2.12	2.574	2.143	2.399	2.405	2.174	2.4	2.431		2.291	2.58	2.26	2.34	2.332	1.463	2.381	1.786	1.964	2.145		2.3	2.794	2.871	2.562	2.837	2.456	2.588	2.672	2.5	2.627	2.481	2.588	2.51	2.566	2.577	2.425	2.466	2.409	2.337	2.35	2.43
d4	2.685	2.624	2.691	2.681	2.375	2.392	2.224	2.393	2.841	2.594		2.601	2.52	2.568	2.722	2.75	2.817	2.548	2.431	2.459	2.236		2.875	2.865	2.818	3.254	3.003	3.189	2.649	2.69	2.92	2.365	2.697	3.371	2.422	2.339	3.133
d5	2.767	2.81	2.788	2.684	2.519	2.859	2.462	2.833	3.161	2.776		3.411	3.284	2.699	2.62	2.667	2.619	3.467	3.766	3.984	4.433		3.543	3.57	3.804	4.166	4.425	3.38	3.114	3.509	3.281	3.065	3.756
d6	3.486	3.436	3.122	3.584	4.279	3.748	3.73	3.732	3.764	4.006		3.856	3.879	4.113	4.315	3.533	4.097	4.477	4.035	4.548	4.334		4.298	4.415	4.36	3.597	4.185	4.218	4.128	3.269	4.333	4.471	4.913	4.819
d7	4.586	4.165	4.515	3.546	4.382	4.68	3.925	4.742	4.692	4.46		4.726	4.712	4.897	4.787	4.376	4.872	4.55	3.71	3.642	4.543		4.986	4.962	4.755	4.57	4.602	4.665	4.883	4.711	4.697
d8	4.784	4.928	3.648	4.838	4.842	3.587	4.685	5.173	4.394	4.744		5.006	4.964	4.618	4.815	4.55	5.054	5.321	5.004	5.209	4.462		4.485	4.652	4.629	5.313	4.626	5.22	4.808	4.838	4.851
d9	4.69	4.704	5.868	4.931	5.075	5.253	6.124	4.971	5.588	5.525		4.871	5.168	5.33	4.785	4.362	4.913	4.42	4.466	5.226	4.529		4.09	4.981	4.825	4.278	4.512	5.05	4.543	5.118	4.794	4.179	5.168	5.274	4.81	4.538	5.061	5.101	5.34	5.304	4.816	5.143	5.369	5.288	6.204	4.39
d10	6.34	5.887	4.302	5.985	5.014	6.216	5.784	6.353	5.742	6.094		5.3	5.312	6.148	6.393	6.623	6.211	6.031	6.276	6.383	6.148		6.18	6.426	4.689	4.657	4.37	5.1	5.111	4.763	4.67	5.699	4.255	4.885
d11	5.002	6.322	6.748	7.316	4.522	5.757	6.992	5.961	6.338	6.024		6.666	4.979	5.174	5.651	7.053	5.263	6.746	6.164	7.548	7.309		7.297	7.076	6.278	5.49	5.16	6.705	7.688	8.747	7.9	8.097	5.174	5.317
d12	6.533	8.252	7.224	7.365	6.662	6.838	7.117	7.1	6.369	7.389		6.674	7.504	6.425	7.104	7.412	6.753	7.307	6.616	6.847	6.463		6.075	7.316	7.315	7.197	4.946	6.23	4.974	5.1	6.778	6.567	6.848	7.018	6.087	6.1	6.453	7.652	6.874	6.405
d13	5.326	6.681	7.157	7.224	7.275	7.268	7.252	7.424	7.058	7.456		6.957	7.48	6.79	7.064	7.656	7.261	7.876	8.859	7.207	6.941		8.151	8.035	6.795	7.02	7.286	7.138	7.585	8.613	7.124	7.968	7.209
d14	7.213	7.503	7.781	7.004								6.718	7.335	7.281	7.005	5.279	7.314	7.193	6.897	7.262	7.995		7.325	7.39	7.009	7.276	7.526	7.353	6.934	6.073	6.792	7.198
												7.305	7.148	6.609	7.155	7.565	6.683

## Sheet: 25°C
	Replication1											Replication2											Replication3
d0	1.17	1.002	1.166	1.352	1.304	1.305	0.844	1.301	1.227	1.037		1.353	1.195	1.226	1.337	1.199	1.215	1.139	1.203	1.168	1.261		1.402	1.207	1.106	1.059	1.185	0.965	1.475	0.992	1.219	1.254
d1	1.494	1.615	1.544	1.915	1.752	1.79	1.748	1.859	1.881	1.626		1.88	1.787	1.741	1.736	1.91	1.736	1.629	2.038	1.869	1.885		1.95	2.067	1.886	1.468	2.067	1.777	1.841	1.62	1.739	1.677	1.704	1.521	1.539	1.804	1.894	1.706	1.476
d2	1.734	1.689	1.705	1.973	1.923	1.82	1.804	1.569	2.459	2.363		2.418	2.893	2.491	2.395	2.599	2.336	2.589	2.871	2.382	1.46		2.708	2.104	2.705	2.12	2.024	2.224	2.388	1.754	2.466
d3	1.921	2.155	2.235	2.401	1.745	1.96	2.236	2.14	1.933	2.224		2.279	2.419	1.779	2.544	2.433	2.387	2.709	2.839	1.899	2.653		2.795	2.449	2.563	2.643	3.015	3.266	2.728	2.845	1.759	2.891	1.915	2.288	2.904	2.498
d4	3.967	2.886	3.608	3.417	3.531	4.05	4.293	4.008	3.841	4.567		3.834	4.133	4.149	4.007	2.942	3.687	3.528	3.44	4.283	4.273		3.746	4.118	3.656	4.35	4.047	4.116	3.811	4.153
d5	4.51	5.012	4.781	4.975	4.565	5.433	4.812	4.502	4.497	4.496		3.931	3.103	4.187	3.511	3.901	4.166	3.061	3.336	4.671	3.845		3.085	3.079	3.771	4.699	4.501	4.898	4.007	4.484	3.949	4.457	4.371	4.478
d6	5.896	6.38	5.917	4.228	4.84	4.849	7.618	7.469	7.934	7.161		7.514	8.386	7.668	5.996	5.327	4.437	4.547	5.455	3.75	5.427		5.372	4.752	5.017	5.044	5.98	5.571	5.803	5.215
d7	4.949	6.754	6.025	5.301	5.32	5.813	7.22	6.049	6.067	5.317		7.031	6.092	7.06	6.839	6.75	5.776	7.39	6.443	7.117	6.514		8.237	6.323	6.966	6.939	6.682	6.346	7.429	7.301	6.903	4.935	6.904	6.076	5.299	5.684
d8	7.969	5.12	7.881	5.042	7.871	7.353	6.928	4.646	4.511	6.88		6.485	7.702	7.582	7.987	7.351	7.476	6.4	7.653	7.13	5.898		6.278	5.49	5.16	6.705	7.688	8.747	7.9	8.097	5.174	5.317
d9	7.026	7.404	7.21	6.854	6.966	7.295	6.712	7.54	7.37	7.195		7.614	7.352	6.922	6.404	7.368							7.62	7.117	6.687	8.648	7.408	6.202	5.595	7.483	7.205	7.452	8.441	8.642	5.751
d10	7.094	7.217	7.427	7.641	7.099

## Sheet: 28°C
	Replication1											Replication2											Replication3
d0	1.246	1.334	1.38	1.042	1.292	1.125	1.281	1.077	1.295	1.275		1.319	1.2	1.363	1.392	1.387	1.254	1.189	0.92	0.962	1.262		1.273	0.943	0.842	0.933	1.442	1.015	1.055	1.122	1.235	1.253
d1	2.229	2.328	2.357	1.514	2.099	2.212	2.211	2.249	2.123	2.134		1.889	2.035	2.109	2.113	2.036	2.06	2.12	1.706	1.971	2.023		2.158	2.274	2.07	2.06	1.572	1.88	1.715	1.682	1.653	1.8	1.49	1.933	1.799	1.658	1.999	1.837
d2	2.451	2.355	2.627	2.389	2.926	2.866	3.095	2.83	1.922	2.901		2.969	2.915	2.97	2.726	2.977	1.79	2.451	2.623	2.357	2.548		2.502	2.674	2.496	2.644	2.555	2.376	2.477	2.357	2.557	2.484
d3	4.944	3.622	4.264	3.189	3.506	3.152	3.259	3.112	3.432	3.294		4.258	3.29	3.325	3.877	3.177	4.024	4.335	3.355	3.662	4.174		3.441	3.768	3.251	3.822	3.596	4.468	3.91	3.651	4.428	4.932
d4	5.567	4.771	5.232	5.088	5.12	5.511	5.263	5.388	4.913	4.856		3.05	5.413	5.318	5.499	5.466	5.224	4.782	5.139	5.372	5.011		5.288	4.568	4.698	5.163	5.138	4.269	5.363	5.332	4.38	4.822	4.991
d5	5.3	5.393	5.311	6.103	5.2	5.495	5.424	4.989	5.08	5.837		5.315	5.557	5.173	5.116	5.708	5.134	5.368	5.256	5.42	5.256		5.487	5.142	5.293	5.605	5.132	5.008	5.572	6.003
d6	5.607	7.408	6.584	6.994	5.76	5.094	6.849	7.022	6.883	7.405		6.914	5.427	7.152	7.326	7.422	7.155	7.794	6.866	6.935	6.709		5.62	5.263	6.052	7.101	6.723	7.561	7.45	7.24	7.507	6.821
d7	8.315	6.764	7.003	7.42	8.078	7.48	7.091	7.199	7.706	7.474		7.453	7.517	6.968	7.518	7.033	7.077	7.514	6.077	5.838	6.978		8.485	7.154	7.28	7.712	7.324	6.146	7.414	7.908	7.792	5.09	7.815	8.116	7.325
d8	7.049	8.096	7.598	8.505	7.172	6.984	6.818	7.614	7.32	7.244		7.504	7.527	7.897	7.515	7.253	7.435	8.108	7.135	7.037	7.77
d9	7.834	6.507	8.296	7.776								7.058	7.327	7.894	6.506	7.726	7.254	7.55	6.653

## Sheet: 31°C
	Replication1											Replication2											Replication3
d0	1.261	1.203	1.292	0.943	0.861	1.203	0.907	0.937	0.982	1.172		1.304	1.123	1.213	1.354	1.345	1.095	1.079	1.161	1.085	1.138		1.1	1.178	1.196	1.326	1.103	1.208	1.229	1.187	1.22	1.226
d1	2.428	2.157	2.384	1.929	2.492	2.064	1.97	2.695	2.239	2.255		2.299	2.358	2.858	2.071	2.444	1.975	2.115	2.422	2	1.883		2.264	2.141	1.947	2.529	2.528	2.182	2.158	2.318	2.258	2.141	2.239	2.24	2.185	2.186	2.065	1.948	1.906	1.82	2.003
d2	2.856	2.525	2.924	2.78	2.625	2.644	2.408	2.531	2.564	2.979		2.156	3.175	2.879	2.836	3.215	2.391	2.825	2.968	2.862	2.862		2.876	2.831	2.989	2.741	2.9	2.892	3.075	2.57	3.25	2.647	3.231	2.824	3.196	3.25	2.998
d3	4.351	3.871	4.624	3.899	3.917	4.07	3.966	3.966	4.281	2.885		3.899	4.421	4.679	3.962	4.329	3.577	4.304	4.023	4.418	4.655		4.747	4.571	4.384	4.515	4.165	4.112	4.9	4.284	4.792	4.512	4.117	4.77
d4	4.938	4.922	5.316	5.107	4.858	4.692	4.692	4.682	4.849	4.765		5.343	5.08	5.052	4.973	4.645	5.137	5.124	4.849	5.049	5.294		4.847	4.629	4.531	5.896	5.652	4.95	4.647	5.579	4.911	4.215	5.864	5.39	6.051	5.592
d5	6.484	6.53	5.471	5.219	6.018	5.921	6.811	6.222	6.238	6.72		6.623	6.52	5.685	6.461	5.687	5.756	5.911	7.978	5.665	7.804		7.52	7.307	6.356	6.008	6.352	6.487	7.304	6.822	6.7	7.088	7.465	6.459	7.169	6.88	5.943	5.522	6.828
d6	6.573	6.531	6.371	6.818	7.253	7.194	6.183	6.967	7.008	7.208		6.696	7.382	6.991	6.339	6.644	7.404	6.317	7.032	6.822	7.248		7.402	7.103	6.448	6.908	7.535	7.168	6.389	7.261	7.539	7.407	7.315	6.11	6.458	7.638	7.645	7.223	6.97	7.175
d7	7.411	7.699	7.237	6.86	7.823	7.191	7.381	7.523	7.728	7.091		7.052	6.76	7.718	6.45	7.781	7.606	7.423	7.203	6.669	6.847		7.723	7.227	6.529	7.692	7.12	7.661	7.252	7.621	6.58
d8	7.314	5.313	7.769	6.967	6.741	6.57	8.129					6.346	7.285	7.071	7.277	7.147	8.387	7.277	7.312	6.792	7.809		8.354	6.909	6.329	5.739	7.142	7.283	7.447	5.829	6.86	6.862	6.234	6.609	6.484

## Sheet: 34°C
	Replication1											Replication2											Replication3
d0	1.35	1.169	1.072	1.432	1.189	1.25	0.993	1.038	0.997	1.194		1.122	1.225	1.163	1.326	1.104	1.198	1.182	1.037	1.092	1.244		0.944	0.826	1.204	1.099	1.025	1.065	1.096	1.186	1.285	1.323
d1	2.452	2.486	2.39	2.186	2.648	2.26	2.14	2.278	1.988	1.892		2.195	2.19	2.099	2.039	2.005	1.878	2.073	1.95	2.049	1.427		1.411	2.184	1.395	1.551	1.817	2.489	2.25	2.236	2.483	1.934	2.194
d2	3.038	4.029	3.783	3.637	3.796	4.364	3.364	2.469	2.802	2.752		3.007	2.865	2.861	2.644	2.867	2.826	2.896	2.727	3.124	2.891		2.644	2.614	2.47	3.546	4.083	2.907	2.727	2.79	2.938	2.717	2.528	2.688	2.629
d3	4.459	5.032	3.915	4.519	4.462	4.404	4.885	4.707	4.89	4.819		4.995	5.24	4.711	3.976	4.337	4.516	4.68	4.823	4.489	4.501		4.855	4.718	4.329	4.596	4.161	4.732	4.377	4.777	3.887	4.909	4.142	4.46	4.487
d4	6.888	6.948	6.953	6.351	5.925	5.35	5.514	6.892	5.404	5.85		4.168	4.395	5.385	4.451	4.721	4.488	4.614	4.454	5.383	4.672		5.056	4.914	4.846	4.944	6.928	5.302	5.18	5.148	4.827	4.907
d5	6.577	7.451	5.944	6.287	6.293	7.307	6.927	6.356	6.97	7.115		6.114	5.44	5.047	5.125	4.847	6.601	6.226	5.267	6.485	6.68		6.095	6.808	6.571	5.571	3.795	5.364	6.013	4.886
d6	5.844	5.683	7.253	5.851	6.863	6.991	6.999	7.008	7.122	7.62		7.463	6.251	6.976	7.31	7.071	7.713	7.19	7.376	7.478	7.633		6.533	6.886	7.074	8.253	7.326	6.435	5.92	6.854	7.162	8.014	7.097	7.919		7.012	7.463
d7	7.069	8.174	7.155	4.941	7.452	6.881	6.98	7.189	7.576	7.949		8.066	7.325	6.829	6.143	7.284	7.301	7.048	7.393	6.402	7.021		7.165	7.27	6.687	7.138	7.547	7.146	7.91	4.571	6.458	7.194	7.446	7.313
d8	7.409	7.014	6.147	7.74	8.125	6.45	6.488	7.552	7.229	7.452		6.143	7.089	5.785	7.405	6.019	7.168
d9	7.831	7.06
