# Supplementary material for: Temperature-Dependent Development of Nitidula rufipes (Linnaeus, 1767) (Coleoptera: Nitidulidae) and Its Significance in Estimating Minimum Postmortem Interval
Source: Insects. 2023 Mar 20;14(3):299. doi: 10.3390/insects14030299 (PMC10058101; doi:10.3390/insects14030299)
Supplement: Supplementary file 1 [file insects-14-00299-s001.zip › Table S3.xlsx]

## Sheet: 16°C
	d0	d1	d2	d3	d4	d5	d6	d7	d8	d9	d10	d11	d12	d13	d14	d15	d16	d17	d18	d19	d20	d21	d22	d23	d24	d25
first instar	0.223	0.155	0.213	0.224	0.222	0.203	0.211	0.205	0.237	0.206	0.2	0.229
	0.186	0.146	0.224	0.192	0.186	0.219	0.224	0.186	0.192	0.232	0.263	0.2
	0.194	0.174	0.223	0.216	0.218	0.227	0.216	0.213	0.222	0.263	0.211
	0.206	0.162	0.197	0.215	0.224	0.174	0.19	0.247	0.213	0.237	0.205
	0.219	0.183	0.212	0.228	0.194	0.213	0.19	0.235	0.238	0.202	0.206
	0.211	0.247	0.19	0.238	0.179	0.188	0.186	0.179	0.227	0.235
	0.178	0.18	0.227	0.184	0.196	0.227	0.215	0.205	0.246	0.229
	0.197	0.146	0.185	0.22	0.228	0.184	0.192	0.262	0.212
	0.19	0.222	0.211	0.187	0.218	0.224	0.227	0.2	0.198
	0.211	0.18	0.196	0.194	0.204	0.206	0.214	0.236	0.209
	0.213	0.197	0.186	0.229	0.222	0.222	0.203	0.237	0.217
	0.223	0.168	0.236	0.186	0.218	0.203	0.21	0.236	0.247
	0.219	0.19	0.205	0.184	0.209	0.242	0.241	0.203	0.268
	0.23	0.192	0.206	0.201	0.247	0.253	0.245	0.238	0.229
	0.203	0.179	0.212	0.205	0.238	0.224	0.224	0.209	0.256
	0.227	0.197	0.205	0.176	0.223	0.24	0.203	0.243	0.239
	0.178	0.17	0.187	0.229	0.213	0.201	0.213	0.226	0.237
	0.241	0.184	0.197	0.19	0.203	0.197	0.251	0.229	0.231
	0.215	0.186	0.179	0.227	0.195	0.238	0.216	0.22	0.21
	0.219	0.18	0.246	0.241	0.206	0.214	0.203	0.224	0.22
	0.227	0.203	0.187	0.21	0.192	0.243	0.275	0.245	0.217
	0.201	0.206	0.225	0.205	0.224	0.224	0.25	0.236	0.217
	0.218	0.194	0.215	0.204	0.223	0.205	0.219	0.214	0.219
	0.191	0.204	0.23	0.211	0.206	0.202	0.216	0.228	0.229
	0.224	0.18	0.184	0.214	0.24	0.219	0.217	0.223	0.241
	0.195	0.187	0.178	0.203	0.236	0.271	0.225	0.224	0.2
	0.19	0.192	0.214	0.222	0.213	0.202	0.216		0.206
	0.232	0.188	0.19	0.203	0.223	0.211	0.206		0.255
	0.215	0.172	0.203	0.257	0.216	0.226	0.224		0.239
	0.215	0.184		0.212		0.23	0.223		0.224
		0.175		0.224		0.234			0.223
		0.203				0.217			0.254
		0.188
second instar									0.356	0.363	0.373	0.351	0.377	0.351	0.291	0.301	0.366	0.359	0.38	0.373
									0.362	0.351	0.341	0.4	0.476	0.39	0.341	0.354	0.351	0.422	0.336
									0.397	0.314	0.307	0.363	0.396	0.441	0.406	0.352	0.434	0.326	0.373
									0.336	0.327	0.379	0.383	0.398	0.345	0.388	0.391	0.373	0.279
									0.362	0.302	0.381	0.352	0.347	0.433	0.339	0.379	0.326	0.287
									0.408	0.343	0.349	0.383	0.377	0.375	0.3	0.364	0.342	0.351
									0.333	0.388	0.41	0.386	0.39	0.359	0.282	0.373	0.441	0.284
										0.396	0.389	0.371	0.341	0.41	0.388	0.403	0.403	0.237
										0.335	0.364	0.331	0.43	0.41	0.41	0.379	0.364
										0.362	0.362	0.394	0.347	0.345	0.396	0.373	0.396
										0.354	0.373	0.395	0.401	0.387	0.33	0.362	0.431
										0.366	0.346	0.407	0.369	0.409	0.415	0.351	0.37
										0.326	0.355	0.344	0.366	0.398	0.417	0.336	0.434
										0.312	0.312	0.388	0.365	0.38	0.407	0.342	0.363
										0.328	0.331	0.363	0.362	0.438	0.403	0.373	0.396
										0.353	0.323	0.409	0.345	0.553	0.395	0.419	0.414
										0.334	0.355	0.389	0.343	0.376	0.362	0.389	0.388
										0.382	0.351	0.36	0.392	0.367	0.401	0.396	0.424
										0.38	0.364	0.411	0.311	0.381	0.341	0.349	0.378
										0.376	0.402	0.441	0.305	0.389	0.368	0.308	0.354
										0.346	0.421	0.432	0.389	0.357	0.339	0.438	0.364
										0.34	0.381	0.411	0.361	0.391	0.304	0.38
										0.381	0.343	0.314	0.408	0.391	0.329	0.477
										0.36	0.378	0.374	0.383	0.369	0.324	0.44
											0.327	0.388	0.322	0.337	0.36	0.311
											0.314	0.366	0.345	0.347	0.378	0.405
											0.377	0.324	0.335	0.347	0.411
											0.366	0.354	0.333	0.333	0.364
												0.339	0.317	0.367	0.392
												0.331	0.331	0.375	0.343
												0.326	0.379	0.381
												0.375	0.375
third instar														0.553	0.504	0.526	0.379	0.57	0.486	0.52	0.525	0.564	0.599	0.547	0.505	0.564
																0.548	0.539	0.525	0.435	0.515	0.555	0.562	0.435	0.571	0.554	0.556
																0.475	0.548	0.56	0.484	0.608	0.625	0.578	0.585	0.662	0.555	0.584
																	0.5	0.563	0.41	0.63	0.584	0.423	0.586	0.546	0.676	0.498
																	0.583	0.6	0.507	0.592	0.582	0.511	0.626	0.609	0.529	0.536
																	0.501	0.542	0.546	0.668	0.559	0.552	0.564	0.544	0.615	0.484
																	0.49	0.6	0.458	0.604	0.525	0.589	0.524	0.535	0.519	0.576
																	0.484	0.519	0.542	0.489	0.541	0.524	0.598	0.503	0.556	0.498
																	0.463	0.547	0.526	0.565	0.571	0.64	0.566	0.585	0.624	0.548
																	0.526	0.474	0.492	0.546	0.502	0.567	0.613	0.558	0.571	0.573
																		0.569	0.608	0.477	0.536	0.607	0.555	0.526	0.571	0.475
																		0.481	0.559	0.518	0.475	0.576	0.597	0.522	0.58	0.454
																		0.46	0.517	0.57	0.469	0.525	0.529	0.588	0.601	0.417
																		0.492	0.519	0.498	0.506	0.439	0.535	0.592	0.566	0.562
																		0.487	0.562	0.584	0.526	0.449	0.562	0.565	0.549	0.528
																		0.453	0.571	0.55	0.531	0.469	0.49	0.505	0.577	0.5
																		0.373	0.536	0.378	0.541	0.502	0.625	0.639	0.568	0.528
																		0.417	0.512	0.463	0.49	0.511	0.65	0.54	0.517	0.471
																		0.387	0.545	0.567	0.491	0.461	0.529	0.637	0.607	0.538
																		0.5	0.641	0.589	0.539	0.599	0.586	0.651	0.515	0.536
																		0.479	0.563	0.532	0.49	0.432	0.592	0.581	0.575	0.536
																		0.535	0.45	0.538	0.565	0.518	0.62	0.55	0.521	0.588
																		0.512	0.495	0.546	0.569	0.433	0.492	0.641	0.564	0.458
																		0.385	0.493	0.537	0.594	0.526	0.474	0.559	0.536	0.563
																		0.54	0.498	0.523	0.485	0.566	0.552	0.529	0.513	0.592
																		0.497	0.461	0.484	0.529	0.506	0.574	0.574	0.529	0.558
																			0.4	0.501	0.423	0.554	0.613	0.513	0.553	0.498
																			0.541	0.447	0.54	0.536	0.535	0.58	0.53	0.509
																			0.494	0.509	0.584	0.595	0.556	0.538
																			0.49	0.441	0.576	0.598	0.539	0.586
																					0.458	0.567	0.556	0.549
																					0.497	0.521
																					0.602	0.637
																					0.529	0.529
																					0.573	0.536
																					0.474	0.512
																					0.437	0.512
																					0.601	0.54
																					0.504	0.583
																					0.52	0.568
																					0.434	0.586
																					0.587	0.541
																					0.535	0.539
																						0.562

## Sheet: 19°C
	d0	d1	d2	d3	d4	d5	d6	d7	d8	d9	d10	d11	d12	d13	d14	d15	d16	d17	d18	d19	d20	d21	d22	d23
first instar	0.164	0.223	0.224	0.244	0.235	0.177	0.237	0.218	0.219
	0.183	0.233	0.241	0.203	0.201	0.188	0.218	0.176	0.197
	0.2	0.214	0.237	0.231	0.241	0.201	0.218	0.184	0.165
	0.192	0.19	0.2	0.224	0.251	0.189	0.17	0.223
	0.22	0.17	0.194	0.197	0.232	0.237	0.214	0.201
	0.224	0.192	0.185	0.19	0.229	0.206	0.256	0.241
	0.238	0.227	0.203	0.176	0.231	0.194	0.231	0.205
	0.251	0.225	0.201	0.174	0.2	0.244	0.19	0.231
	0.207	0.191	0.176	0.197	0.224	0.241	0.231
	0.193	0.217	0.203	0.17	0.185	0.2	0.212
	0.257	0.205	0.239	0.192	0.18	0.19	0.203
	0.219	0.177	0.197	0.197	0.186	0.217	0.234
	0.172	0.229	0.219	0.197	0.211	0.203	0.237
	0.238	0.194	0.209	0.191	0.228	0.184	0.194
	0.227	0.213	0.224	0.174	0.263	0.214	0.212
	0.207	0.237	0.23	0.179	0.19	0.227	0.2
	0.232	0.219	0.231	0.164	0.212	0.205	0.224
	0.216	0.213	0.201	0.195	0.228	0.19	0.217
	0.251	0.193	0.201	0.167	0.248	0.207	0.227
		0.204	0.21	0.161	0.219	0.247	0.182
		0.217	0.203	0.177	0.225	0.231	0.205
		0.224	0.217	0.161	0.206	0.212	0.237
		0.216	0.215	0.195	0.193	0.219	0.2
		0.205	0.21	0.21	0.22	0.201	0.237
		0.224	0.234	0.183	0.227	0.222	0.23
		0.24	0.211	0.18	0.244	0.203	0.184
		0.23	0.204	0.215	0.18	0.197
		0.211	0.236	0.206	0.197	0.165
		0.206	0.215	0.155	0.212	0.219
		0.204	0.21	0.218	0.228	0.188
			0.195		0.214	0.22
			0.201			0.197
			0.229			0.154
						0.203
						0.214
						0.197
						0.194
						0.218
						0.204
						0.231
						0.2
second instar						0.339	0.298	0.33	0.317	0.326	0.32	0.345	0.363	0.317	0.345	0.374	0.355
						0.343	0.339	0.334	0.4	0.366	0.336	0.339	0.398	0.33	0.343	0.348	0.351
							0.336	0.335	0.322	0.377	0.309	0.365	0.348	0.297	0.407	0.342	0.328
							0.359	0.339	0.351	0.309	0.353	0.345	0.412	0.323	0.377	0.322	0.358
							0.365	0.34	0.351	0.348	0.353	0.328	0.343	0.322	0.333	0.288	0.342
								0.317	0.322	0.379	0.339	0.316	0.341	0.339	0.345	0.313
								0.335	0.336	0.379	0.365	0.334	0.309	0.312	0.385	0.395
								0.368	0.358	0.284	0.4	0.307	0.407	0.334	0.361	0.432
								0.322	0.316	0.279	0.35	0.376	0.372	0.325	0.333	0.403
								0.326	0.37	0.377	0.403	0.33	0.303	0.375	0.293	0.314
								0.396	0.272	0.336	0.365	0.345	0.42	0.395	0.385	0.345
								0.366	0.33	0.373	0.378	0.385	0.414	0.393	0.328
								0.316	0.326	0.439	0.391	0.356	0.394	0.353	0.343
								0.351	0.352	0.394	0.354	0.345	0.345	0.395
								0.368	0.328	0.368	0.306	0.34	0.347	0.412
								0.415	0.321	0.407	0.356	0.343	0.385	0.394
								0.391	0.335	0.379	0.33	0.297	0.359	0.407
								0.352	0.313	0.395	0.3	0.333	0.339	0.433
									0.347	0.409	0.379	0.34	0.352	0.353
									0.297	0.418	0.384	0.342	0.364	0.375
									0.34	0.383	0.312	0.391	0.396	0.347
									0.372	0.368	0.343	0.379	0.293	0.356
									0.345	0.339	0.29	0.313	0.358	0.332
									0.326	0.364	0.279	0.333	0.393	0.395
									0.365	0.342	0.335	0.326	0.322	0.326
									0.363	0.359	0.326	0.388	0.304	0.375
									0.342	0.323	0.42		0.27	0.323
									0.372	0.365	0.375		0.319	0.383
									0.348	0.339	0.365		0.37
									0.36	0.377	0.332
									0.403	0.326	0.372
									0.399	0.355	0.341
									0.447	0.422	0.322
									0.368	0.395	0.345
									0.343	0.326	0.326
									0.387	0.332	0.352
									0.361	0.328	0.345
									0.379		0.26
									0.354		0.276
									0.363		0.377
third instar														0.479	0.467	0.46	0.46	0.521	0.556	0.504	0.537	0.451	0.393	0.597
														0.542	0.594	0.508	0.595	0.527	0.514	0.477	0.515	0.556	0.466	0.476
														0.441	0.54	0.501	0.485	0.539	0.557	0.583	0.539	0.551	0.475	0.548
														0.501	0.558	0.463	0.492	0.516	0.501	0.506	0.493	0.555	0.406	0.45
															0.586	0.515	0.585	0.523	0.521	0.566	0.493	0.587	0.499	0.511
															0.485	0.546	0.555	0.567	0.508	0.538	0.474	0.583	0.455	0.436
															0.586	0.516	0.59	0.468	0.515	0.521	0.53	0.569	0.51	0.388
															0.523	0.628	0.563	0.585	0.613	0.43	0.556	0.56	0.57	0.46
															0.508	0.486	0.474	0.534	0.468	0.476	0.555	0.556	0.503	0.434
															0.481	0.663	0.51	0.55	0.523	0.528	0.468	0.606	0.603	0.436
															0.545	0.527	0.521	0.51	0.559	0.567	0.422	0.557	0.575	0.48
															0.526	0.476	0.523	0.612	0.477	0.553	0.453	0.563	0.556	0.47
															0.499	0.612	0.573	0.555	0.476	0.481	0.519	0.491	0.52	0.491
																0.528	0.436	0.488	0.575	0.566	0.515	0.515	0.511	0.467
																0.601	0.521	0.569	0.537	0.534	0.57	0.48	0.468	0.57
																0.612	0.595	0.553	0.467	0.504	0.557	0.563	0.576	0.425
																0.6	0.57	0.605	0.513	0.586	0.534	0.555	0.509	0.516
																0.561	0.528	0.598	0.503	0.519	0.479	0.569	0.545	0.503
																0.635	0.574	0.65	0.551	0.527	0.596	0.521	0.508	0.521
																0.404	0.571	0.537	0.598	0.461	0.513	0.503	0.536	0.59
																0.572	0.508	0.515	0.585	0.517	0.54	0.558	0.572	0.566
																0.557	0.596	0.508	0.521	0.508	0.511	0.555	0.488	0.588
																0.506	0.476	0.508	0.567	0.506	0.551	0.534	0.518	0.531
																0.529	0.503	0.623	0.448	0.611	0.556	0.534	0.506	0.511
																0.571	0.575	0.347	0.576	0.541	0.643	0.573	0.504	0.517
																0.504	0.553	0.644	0.553	0.564	0.597	0.546	0.45	0.537
																0.55	0.574	0.443	0.572	0.479	0.594	0.575	0.575	0.566
																0.485	0.523	0.501	0.57	0.454	0.631	0.564	0.466	0.533
																	0.466	0.557	0.546	0.536	0.531	0.575	0.437	0.571
																	0.527	0.556	0.506	0.548	0.483	0.589	0.527
																	0.488		0.516	0.57	0.551	0.453	0.523
																	0.504		0.509	0.506	0.516	0.501	0.608
																	0.582		0.542	0.564	0.626	0.538	0.516
																			0.555	0.515		0.546	0.48
																			0.597	0.599		0.515	0.421
																			0.515	0.661		0.597	0.461
																			0.542	0.476		0.45	0.502
																			0.492	0.516			0.605
																			0.599				0.513
																			0.506				0.439
																			0.544

## Sheet: 22°C
	d0	d1	d2	d3	d4	d5	d6	d7	d8	d9	d10	d11	d12	d13	d14
first instar	0.19	0.214	0.27	0.22	0.217	0.201
	0.207	0.203	0.23	0.181	0.204	0.204
	0.218	0.192	0.267	0.173	0.189	0.182
	0.22	0.205	0.211	0.227	0.2	0.192
	0.184	0.223	0.19	0.212	0.195	0.203
	0.205	0.219	0.227	0.211	0.203	0.203
	0.217	0.154	0.189	0.195	0.184	0.195
	0.212	0.201	0.205	0.211	0.19	0.212
	0.215	0.194	0.207	0.207	0.201	0.232
	0.207	0.173	0.21	0.217	0.21
	0.184	0.165	0.237	0.195	0.182
	0.195	0.192	0.201	0.207	0.217
	0.204	0.206	0.181	0.22	0.177
	0.205	0.176	0.203	0.201	0.192
	0.231	0.176	0.195	0.237	0.214
	0.223	0.19	0.177	0.227	0.259
	0.207	0.178	0.188	0.189	0.17
	0.194	0.168	0.192	0.214	0.192
	0.192	0.194	0.21	0.204	0.2
	0.203	0.146	0.192	0.218	0.23
	0.23	0.158	0.194	0.198	0.206
	0.192	0.173	0.189	0.205	0.203
	0.217	0.178	0.164	0.194	0.206
	0.195	0.173	0.204	0.212	0.225
	0.232	0.184	0.171	0.192	0.223
	0.227	0.205	0.177	0.227	0.214
	0.219	0.188	0.178	0.194	0.218
	0.207	0.184	0.217	0.217	0.21
	0.217	0.217	0.203	0.2
	0.214	0.201	0.184	0.203
			0.163	0.195
			0.177	0.189
			0.182	0.21
			0.168	0.194
			0.194	0.222
				0.247
				0.21
				0.205
				0.197
				0.212
				0.22
				0.201
				0.218
second instar					0.359	0.323	0.422	0.336	0.326	0.392	0.37
					0.353	0.336	0.356	0.313	0.404	0.38	0.347
					0.328	0.351	0.322	0.358	0.353	0.373	0.384
					0.347	0.354	0.43	0.321	0.273	0.402	0.388
					0.375	0.257	0.339	0.307	0.334	0.348
					0.368	0.333	0.403	0.358	0.368	0.382
					0.352	0.418	0.391	0.297	0.353	0.328
						0.436	0.384	0.399	0.394	0.379
						0.393	0.418	0.421	0.317	0.373
						0.42	0.382	0.339	0.394	0.403
						0.38	0.388	0.382	0.382	0.396
						0.316	0.373	0.367	0.331	0.35
						0.4	0.39	0.354	0.382	0.358
						0.39	0.396	0.412	0.395	0.384
						0.391	0.42	0.407	0.394	0.348
						0.412	0.339	0.407	0.363	0.365
						0.343	0.407	0.377	0.413
						0.366	0.462	0.402	0.396
						0.406	0.352	0.407	0.417
						0.403	0.355	0.361	0.407
						0.409	0.384	0.404	0.378
						0.37	0.32	0.394	0.34
							0.341	0.339	0.393
							0.43	0.385	0.358
							0.368	0.385	0.395
							0.436		0.391
							0.393
							0.373
							0.412
							0.339
							0.328
							0.4
							0.33
							0.348
							0.425
third instar									0.499	0.558	0.523	0.514	0.601	0.423	0.473	0.661
									0.628	0.539	0.549	0.53	0.613	0.497	0.523	0.637
										0.501	0.542	0.542	0.516	0.521	0.551	0.667
										0.466	0.624	0.523	0.558	0.514	0.565	0.612
										0.492	0.497	0.556	0.498	0.588	0.617	0.627
										0.455	0.534	0.639	0.504	0.59	0.613	0.651
										0.503	0.577	0.498	0.691	0.546	0.539	0.588
										0.508	0.586	0.575	0.586	0.588	0.614	0.521
										0.546	0.612	0.561	0.595	0.586	0.557	0.587
										0.558	0.553	0.528	0.584	0.598	0.481	0.642
										0.592	0.537	0.563	0.489	0.596	0.527	0.624
										0.622	0.553	0.565	0.527	0.621	0.558	0.571
										0.548	0.51	0.607	0.601	0.484	0.66	0.476
										0.502	0.558	0.516	0.569	0.575	0.566	0.587
										0.571	0.59	0.612	0.59	0.567	0.654	0.504
										0.569	0.64	0.546	0.621	0.614	0.649	0.527
										0.508	0.649	0.526	0.551	0.624	0.634	0.577
										0.447	0.575	0.563	0.558	0.63	0.665	0.497
										0.6	0.698	0.596	0.557	0.588	0.503	0.561
										0.654	0.585	0.566	0.506	0.579	0.6	0.579
										0.595	0.58	0.501	0.585	0.546	0.564	0.557
										0.573	0.568	0.572	0.598	0.601	0.579	0.557
										0.515	0.461	0.595	0.463	0.617	0.585	0.489
										0.527	0.632	0.654	0.488	0.7	0.604	0.564
										0.519		0.613	0.455	0.547	0.558	0.531
										0.54		0.66	0.586	0.626	0.597	0.592
										0.542		0.627	0.623	0.733	0.528	0.481
										0.592		0.63	0.624	0.576	0.545	0.543
												0.597	0.582	0.493	0.529	0.528
													0.556	0.6	0.5	0.561
													0.508	0.615		0.645
													0.604	0.542		0.642
													0.556			0.515
													0.553
													0.616
													0.577
													0.537
													0.586
													0.638

## Sheet: 25°C
	d0	d1	d2	d3	d4	d5	d6	d7	d8	d9	d10	d11
first instar	0.178	0.212	0.217	0.231
	0.201	0.189	0.231	0.218
	0.194	0.217	0.244	0.225
	0.195	0.207	0.231	0.225
	0.192	0.195	0.212	0.203
	0.214	0.212	0.218	0.207
	0.173	0.231	0.231	0.192
	0.201	0.217	0.201	0.22
	0.194	0.204	0.244	0.23
	0.207	0.225	0.207	0.211
	0.2	0.218	0.234	0.214
	0.207	0.218	0.214	0.205
	0.214	0.21	0.234	0.212
	0.218	0.182	0.218	0.173
	0.218	0.231	0.231	0.223
	0.203	0.244	0.244	0.218
	0.203	0.237	0.249	0.212
	0.211	0.206	0.225	0.192
	0.205	0.21	0.218	0.165
	0.207	0.22	0.218	0.158
	0.177	0.249	0.21	0.165
	0.223	0.206	0.231	0.177
	0.205	0.244	0.227	0.192
	0.19	0.206	0.203	0.22
	0.217	0.218	0.234	0.212
	0.225	0.249	0.256	0.224
	0.195	0.214	0.214	0.219
	0.2	0.211	0.22	0.232
	0.201	0.218	0.244	0.21
	0.203		0.197	0.21
			0.204
			0.237
			0.211
			0.22
second instar				0.323	0.417	0.381	0.341	0.346
				0.339	0.411	0.374	0.364	0.381
				0.379	0.37	0.412	0.391
					0.325	0.37	0.368
					0.399	0.335	0.365
					0.376	0.375	0.368
					0.378	0.339	0.379
					0.339	0.393
					0.43	0.365
					0.35	0.407
					0.437	0.374
					0.395	0.383
					0.413	0.393
					0.361	0.357
					0.358	0.439
					0.372	0.382
					0.385	0.358
					0.387	0.416
					0.356	0.388
						0.407
						0.422
						0.455
						0.46
						0.38
						0.396
						0.435
						0.42
						0.38
						0.409
						0.385
						0.366
													离食
third instar						0.545	0.571	0.59	0.625				0.468
							0.604	0.517	0.529				0.503
							0.566	0.521	0.624				0.434
							0.488	0.558	0.476				0.447
							0.463	0.529	0.51				0.385
							0.484	0.474	0.539				0.558
							0.504	0.602	0.516				0.523
							0.542	0.553	0.622				0.51
							0.512	0.546	0.595				0.583
							0.539	0.628	0.583				0.553
							0.534	0.539	0.583				0.575
							0.536	0.53	0.509				0.583
							0.579	0.497	0.561				0.553
							0.504	0.595	0.453				0.533
							0.567	0.488	0.561				0.466
							0.53	0.612	0.529				0.523
							0.575	0.634	0.48				0.506
							0.573	0.534	0.529				0.521
								0.472					0.437
								0.521					0.503
								0.521					0.543
								0.528					0.516
								0.58					0.558
								0.58					0.526
								0.558					0.523
								0.584					0.47
								0.599					0.546
								0.588					0.536
								0.484					0.587
								0.547					0.533
								0.577					0.558
								0.556					0.566
								0.527					0.588
													0.586
													0.58
													0.61
													0.561
													0.545
													0.515
													0.529
													0.516
													0.575
													0.579

## Sheet: 28°C
	d0	d1	d2	d3	d4	d5	d6	d7	d8	d9	d10	d11	d12	d13	d14	d15	d16
first instar	0.2	0.231	0.201	0.21
	0.18	0.21	0.203
	0.216	0.227	0.192
	0.204	0.223	0.222
	0.211	0.201	0.268
	0.2	0.2	0.232
	0.187	0.201	0.213
	0.245	0.239	0.239
	0.174	0.2	0.225
	0.214	0.216	0.218
	0.206	0.186	0.226
	0.203	0.204	0.237
	0.247	0.203	0.23
	0.219	0.225	0.212
	0.201	0.219	0.226
	0.216	0.212	0.217
	0.219	0.211	0.22
	0.202	0.2	0.254
	0.195	0.202	0.231
	0.194	0.224	0.23
	0.192	0.216	0.243
	0.185	0.202	0.264
	0.217	0.21	0.229
	0.218	0.245	0.235
	0.205	0.229	0.219
	0.188	0.203	0.238
	0.209	0.23	0.24
	0.212	0.212	0.229
	0.237	0.229	0.213
	0.194	0.2	0.236
		0.211	0.216
		0.211	0.203
		0.217	0.213
		0.215
		0.225
		0.228
		0.191
		0.258
second instar				0.347	0.437	0.479	0.376
				0.365	0.471	0.45	0.471
				0.389	0.428	0.445	0.343
				0.372	0.453	0.452
				0.402	0.475	0.411
				0.4	0.456	0.443
				0.359	0.4	0.412
				0.377	0.439	0.354
				0.406	0.432	0.441
				0.326	0.415	0.45
				0.366	0.4	0.391
				0.331	0.393	0.419
				0.364	0.398
				0.354	0.402
				0.381	0.401
				0.387	0.412
				0.387	0.437
				0.4	0.417
				0.4	0.423
				0.422	0.32
				0.391	0.406
				0.419	0.411
				0.319	0.37
				0.407	0.42
				0.428	0.446
				0.362	0.388
					0.346
					0.444
					0.397
					0.41
					0.437
					0.454
					0.415
third instar						0.586	0.603	0.625	0.62	0.504	0.597
						0.589	0.578	0.498	0.596	0.573	0.578
						0.581	0.534	0.527	0.537	0.619	0.513
						0.566	0.562	0.575	0.573	0.545	0.614
						0.573	0.593	0.606	0.545	0.521	0.561
						0.546	0.72	0.52	0.606	0.537	0.601
						0.658	0.659	0.498	0.565	0.53	0.546
						0.518	0.644	0.517	0.547	0.503	0.584
						0.606	0.657	0.606	0.572	0.513	0.594
						0.565	0.617	0.5	0.546	0.563	0.63
						0.615	0.67	0.566	0.557	0.577	0.548
						0.685	0.688	0.547	0.513	0.525	0.517
						0.589	0.696	0.598	0.616	0.599	0.529
						0.688	0.62	0.676	0.573	0.626	0.589
						0.589	0.59	0.607		0.62	0.508
						0.609	0.614	0.518		0.622	0.517
						0.602	0.601	0.562		0.565	0.599
						0.564	0.637	0.524		0.567	0.592
						0.544	0.583	0.488			0.572
							0.627	0.591			0.592
							0.655	0.535			0.586
							0.566	0.623			0.61
							0.605	0.503			0.457
							0.566	0.554
							0.609	0.485
							0.653	0.42
							0.647	0.599
								0.589
								0.654
								0.57
								0.582
								0.559
								0.539

## Sheet: 31°C
	d0	d1	d2	d3	d4	d5	d6	d7	d8
first instar	0.186	0.214	0.206
	0.197	0.209	0.22
	0.21	0.192	0.177
	0.19	0.22	0.205
	0.186	0.168	0.229
	0.19	0.237	0.197
	0.195	0.228	0.291
	0.217	0.177	0.211
	0.211	0.215	0.197
	0.2	0.197	0.195
	0.211	0.188	0.231
	0.205	0.236	0.223
	0.212	0.195	0.242
	0.211	0.227	0.227
	0.224	0.224
	0.21	0.204
	0.224	0.262
	0.205	0.223
	0.2	0.271
	0.227	0.22
	0.201	0.206
	0.202	0.205
	0.2	0.196
	0.186	0.229
	0.224	0.236
	0.233	0.261
	0.203	0.223
	0.226	0.222
	0.179	0.205
	0.177	0.213
	0.204	0.223
		0.227
		0.214
		0.2
		0.224
		0.206
		0.174
		0.178
second instar			0.366	0.468	0.458	0.402
			0.393	0.383	0.331
			0.32	0.34	0.327
			0.373	0.423	0.383
			0.291	0.428	0.343
			0.32	0.422	0.319
			0.378	0.343	0.317
			0.475	0.314	0.341
			0.375	0.401	0.329
			0.359	0.438	0.37
			0.379	0.452	0.352
			0.371	0.41	0.415
			0.363	0.417	0.333
			0.444	0.382	0.409
			0.347	0.392	0.385
			0.397	0.325	0.402
			0.368	0.324	0.369
			0.385	0.409	0.374
			0.462	0.397	0.451
			0.358	0.409	0.418
				0.401	0.355
				0.352	0.431
				0.349	0.314
				0.425	0.485
				0.435	0.356
				0.414	0.444
				0.413
				0.383
				0.383
				0.366
third instar					0.568	0.657	0.511	0.584	0.555	0.631
					0.511	0.579	0.63	0.567	0.485	0.492
					0.592	0.524	0.532	0.633	0.559	0.562
					0.589	0.544	0.607	0.644	0.559	0.527
					0.525	0.497	0.543	0.558	0.546	0.512
						0.461	0.559	0.542	0.565	0.557
						0.527	0.638	0.52	0.588	0.603
						0.606	0.549	0.566	0.603	0.531
						0.588	0.508	0.536	0.566	0.576
						0.592	0.466	0.555	0.645	0.461
						0.602	0.563	0.573	0.537	0.567
						0.548	0.573	0.549	0.497	0.546
						0.529	0.543	0.585	0.587	0.541
						0.546	0.616	0.623	0.601	0.564
						0.471	0.598	0.625	0.647	0.586
						0.572	0.62	0.583	0.592	0.563
						0.571	0.498	0.499	0.606	0.56
						0.593	0.558	0.605	0.602	0.581
						0.594	0.616	0.592	0.54	0.623
						0.515	0.583	0.584	0.562	0.58
						0.625	0.576	0.648	0.566	0.493
						0.615	0.594	0.515	0.619	0.501
						0.592	0.528	0.709	0.553	0.372
						0.57	0.566	0.547	0.529	0.511
						0.589	0.603	0.557	0.562	0.487
						0.497	0.597	0.488	0.578	0.575
						0.583	0.571	0.533	0.548	0.546
						0.474	0.649	0.521	0.576	0.565
						0.51	0.56	0.555	0.575	0.48
						0.477	0.609	0.526	0.597
						0.55	0.527		0.542
						0.573	0.564		0.587
						0.615	0.601		0.551
						0.594	0.54
						0.573	0.574
						0.49	0.525
							0.551
							0.568

## Sheet: 34°C
	d0	d1	d2	d3	d4	d5	d6	d7	d8	d9	d10	d11
first instar	0.177	0.236	0.241
	0.201	0.219	0.235
	0.201	0.213	0.213
	0.193	0.174	0.209
	0.227	0.218	0.206
	0.209	0.224	0.218
	0.18	0.228	0.227
	0.191	0.231	0.214
	0.203	0.212	0.24
	0.2	0.191	0.203
	0.211	0.201	0.191
	0.217	0.214	0.193
	0.19	0.213	0.227
	0.2	0.237	0.224
	0.224	0.209	0.243
	0.239	0.194	0.213
	0.193	0.19	0.232
	0.21	0.205	0.212
	0.169	0.232
	0.196	0.224
	0.223	0.225
	0.2	0.261
	0.168	0.252
	0.188	0.209
	0.188	0.197
	0.183	0.178
	0.164	0.158
	0.22	0.193
	0.211	0.209
	0.227	0.237
		0.232
second instar			0.417	0.438	0.34	0.341
			0.397	0.386	0.372	0.3
			0.409	0.413	0.391	0.361
			0.348	0.398	0.414	0.349
			0.438	0.373	0.378
			0.406	0.38	0.389
			0.359	0.397	0.326
			0.387	0.492	0.405
			0.335	0.396	0.373
			0.371	0.354	0.391
			0.341	0.368	0.407
			0.397	0.412	0.377
			0.339	0.386	0.416
			0.356	0.4	0.351
			0.382	0.361	0.294
				0.379	0.312
				0.328	0.364
				0.358
				0.371
				0.369
				0.311
				0.409
				0.32
				0.367
				0.409
				0.341
				0.424
				0.356
				0.433
				0.378
				0.428
third instar					0.603	0.553	0.601	0.54	0.492	0.591
					0.576	0.619	0.646	0.587	0.522	0.548
					0.566	0.631	0.494	0.599	0.536
					0.592	0.559	0.641	0.604	0.593
					0.515	0.597	0.604	0.633	0.693
					0.493	0.612	0.7	0.575	0.625
					0.497	0.536	0.583	0.586	0.611
					0.588	0.59	0.585	0.558	0.649
					0.538	0.58	0.566	0.556	0.637
						0.552	0.521	0.604	0.675
						0.584	0.591	0.595	0.545
						0.597	0.586	0.588	0.625
						0.607	0.563	0.541	0.631
						0.599	0.651	0.645	0.576
						0.609	0.477	0.578	0.563
						0.583	0.591	0.524
						0.63	0.608	0.614
						0.601	0.602	0.542
						0.535	0.514	0.58
						0.601	0.625	0.524
						0.578	0.581	0.577
						0.596	0.589	0.502
						0.557	0.624	0.551
						0.477	0.618	0.569
						0.596	0.594	0.614
							0.566	0.668
							0.525	0.531
							0.601	0.654
							0.621	0.624
							0.643	0.575
							0.563	0.449
							0.592	0.559
							0.603	0.592
							0.571	0.509
							0.613	0.549
							0.675	0.644
