# Supplementary material for: Temperature-Dependent Development of Nitidula rufipes (Linnaeus, 1767) (Coleoptera: Nitidulidae) and Its Significance in Estimating Minimum Postmortem Interval
Source: Insects. 2023 Mar 20;14(3):299. doi: 10.3390/insects14030299 (PMC10058101; doi:10.3390/insects14030299)
Supplement: Supplementary file 1 [file insects-14-00299-s001.zip › Table S4.xlsx]

## Sheet: 16°C
	d0	d1	d2	d3	d4	d5	d6	d7	d8	d9	d10	d11	d12	d13	d14	d15	d16	d17	d18	d19	d20	d21	d22	d23	d24
first instar	0.118	0.102	0.127	0.125	0.105	0.128	0.122	0.13	0.108	0.127	0.072	0.128
	0.114	0.107	0.127	0.127	0.107	0.128	0.127	0.115	0.112	0.098	0.117	0.114
	0.112	0.104	0.114	0.117	0.118	0.124	0.121	0.112	0.113	0.115	0.082
	0.099	0.102	0.107	0.102	0.124	0.114	0.131	0.112	0.109	0.118	0.086
	0.115	0.089	0.107	0.105	0.111	0.155	0.122	0.128	0.108	0.108	0.105
	0.117	0.089	0.118	0.116	0.125	0.123	0.113	0.118	0.134	0.135
	0.121	0.097	0.102	0.131	0.126	0.114	0.112	0.114	0.126	0.118
	0.107	0.102	0.108	0.104	0.125	0.123	0.09	0.139	0.134
	0.096	0.115	0.105	0.123	0.115	0.107	0.112	0.118	0.118
	0.128	0.102	0.117	0.121	0.107	0.111	0.106	0.12	0.115
	0.134	0.092	0.088	0.112	0.099	0.113	0.102	0.111	0.115
	0.136	0.1	0.114	0.107	0.105	0.129	0.105	0.125	0.113
	0.113	0.082	0.127	0.122	0.116	0.113	0.136	0.132	0.113
	0.115	0.114	0.112	0.146	0.118	0.125	0.123	0.126	0.102
	0.115	0.114	0.113	0.105	0.148	0.113	0.108	0.137	0.115
	0.131	0.118	0.108	0.114	0.107	0.115	0.127	0.154	0.102
	0.121	0.089	0.096	0.108	0.119	0.121	0.123	0.112	0.105
	0.124	0.105	0.112	0.124	0.096	0.09	0.119	0.139	0.123
	0.131	0.102	0.104	0.111	0.123	0.112	0.113	0.108	0.098
	0.116	0.118	0.098	0.111	0.123	0.123	0.107	0.096	0.105
	0.126	0.114	0.121	0.118	0.102	0.127	0.131	0.125	0.12
	0.115	0.089	0.125	0.118	0.126	0.102	0.098	0.102	0.108
	0.124	0.101	0.127	0.102	0.112	0.098	0.113	0.112	0.104
	0.115	0.113	0.102	0.118	0.108	0.125	0.113	0.113	0.113
	0.127	0.108	0.118	0.123	0.121	0.109	0.114	0.127	0.114
	0.115	0.115	0.115	0.118	0.107	0.118	0.134	0.118	0.113
	0.127	0.102	0.118	0.127	0.089	0.135	0.113	0.127
	0.127	0.125	0.125	0.136	0.09	0.118	0.136	0.102
	0.113	0.1	0.118	0.118	0.085	0.098	0.112	0.108
	0.126	0.104	0.106	0.122		0.096	0.123	0.112
		0.105				0.105		0.134
						0.115
						0.104
second instar									0.19	0.217	0.206	0.186	0.173	0.167	0.186	0.225	0.154	0.191	0.195	0.176
									0.177	0.178	0.253	0.211	0.199	0.201	0.176	0.148	0.161	0.201	0.199
									0.192	0.228	0.189	0.191	0.2	0.225	0.172	0.176	0.167	0.18	0.203
									0.206	0.17	0.225	0.188	0.209	0.206	0.175	0.163	0.192	0.178
									0.226	0.201	0.238	0.2	0.205	0.249	0.167	0.194	0.174	0.178
									0.173	0.188	0.197	0.205	0.213	0.185	0.193	0.186	0.179	0.167
									0.151	0.18	0.214	0.198	0.204	0.173	0.217	0.162	0.202	0.2
										0.155	0.157	0.194	0.209	0.191	0.241	0.15	0.161	0.167
										0.167	0.186	0.174	0.19	0.155	0.18	0.152	0.204
										0.173	0.201	0.223	0.18	0.167	0.205	0.173	0.157
										0.216	0.194	0.206	0.201	0.178	0.211	0.21	0.164
										0.184	0.176	0.215	0.197	0.214	0.183	0.186	0.168
										0.164	0.182	0.224	0.219	0.201	0.217	0.186	0.197
										0.184	0.198	0.206	0.202	0.191	0.225	0.201	0.2
										0.211	0.173	0.206	0.162	0.18	0.186	0.217	0.197
										0.197	0.203	0.19	0.192	0.173	0.213	0.209	0.21
										0.2	0.178	0.211	0.178	0.187	0.188	0.219	0.206
										0.2	0.177	0.186	0.18	0.194	0.19	0.194	0.206
										0.188	0.202	0.213	0.201	0.18	0.228	0.192	0.213
										0.19	0.217	0.212	0.201	0.206	0.204	0.178	0.197
										0.161	0.167	0.219	0.19	0.201	0.189	0.213	0.205
										0.229	0.216	0.186	0.176	0.17	0.19	0.173	0.173
										0.239	0.223	0.184	0.212	0.203	0.22	0.224
										0.21	0.195	0.154	0.199	0.176	0.192	0.247
											0.159	0.183	0.191	0.213	0.188	0.238
											0.185	0.19	0.219	0.209	0.187	0.178
											0.187	0.178	0.193	0.192	0.168	0.174
											0.172	0.195	0.176	0.223	0.187
											0.167	0.178	0.261	0.225	0.148
												0.202	0.173		0.186
												0.213	0.188
third instar														0.287	0.335	0.287	0.238	0.261	0.265	0.274	0.289	0.271	0.323	0.278	0.283	0.306
																0.297	0.241	0.311	0.262	0.258	0.304	0.261	0.306	0.297	0.278	0.35
																0.289	0.277	0.269	0.246	0.266	0.278	0.31	0.314	0.293	0.289	0.318
																	0.195	0.284	0.237	0.302	0.277	0.28	0.308	0.31	0.316	0.288
																	0.258	0.265	0.263	0.284	0.279	0.3	0.3	0.282	0.302	0.277
																	0.247	0.292	0.292	0.296	0.247	0.297	0.271	0.333	0.317	0.275
																	0.256	0.269	0.256	0.266	0.284	0.28	0.309	0.276	0.319	0.292
																	0.269	0.317	0.294	0.277	0.298	0.323	0.267	0.269	0.328	0.336
																	0.288	0.262	0.217	0.301	0.326	0.287	0.289	0.312	0.323	0.347
																	0.263	0.275	0.228	0.284	0.268	0.283	0.3	0.308	0.291	0.295
																	0.285	0.261	0.311	0.328	0.31	0.314	0.294	0.318	0.3	0.318
																	0.267	0.294	0.299	0.314	0.274	0.34	0.281	0.339	0.337	0.261
																		0.3	0.294	0.34	0.312	0.254	0.248	0.325	0.302	0.324
																		0.261	0.284	0.269	0.26	0.324	0.232	0.328	0.319	0.276
																		0.236	0.304	0.275	0.236	0.289	0.255	0.32	0.29	0.304
																		0.281	0.271	0.28	0.287	0.291	0.226	0.261	0.284	0.279
																		0.32	0.326	0.257	0.268	0.277	0.318	0.276	0.32	0.318
																		0.326	0.307	0.3	0.268	0.301	0.267	0.268	0.302	0.277
																		0.251	0.269	0.263	0.307	0.347	0.29	0.276	0.275	0.326
																		0.277	0.331	0.21	0.341	0.271	0.321	0.301	0.283	0.269
																		0.256	0.281	0.248	0.242	0.303	0.311	0.296	0.238	0.269
																		0.248	0.298	0.309	0.262	0.269	0.256	0.28	0.258	0.292
																		0.263	0.322	0.267	0.217	0.291	0.299	0.266	0.312	0.287
																		0.258	0.354	0.248	0.291	0.318	0.284	0.304	0.301	0.254
																		0.277	0.275	0.247	0.271	0.315	0.291	0.28	0.314	0.307
																			0.298	0.243	0.297	0.276	0.258	0.258	0.312	0.275
																			0.267	0.249	0.244	0.301	0.274	0.275	0.312	0.248
																			0.196	0.243	0.288	0.285	0.261	0.251		0.285
																			0.314	0.23	0.317	0.316	0.277	0.329		0.302
																			0.269	0.275	0.295	0.332	0.296	0.321
																			0.318	0.237	0.285	0.237	0.321	0.339
																				0.252	0.237	0.229
																					0.274	0.245
																					0.277	0.261
																					0.315	0.306
																					0.289	0.312
																					0.236	0.295
																					0.305	0.33
																					0.336	0.305
																					0.3	0.279
																						0.306
																						0.3
																						0.296
																						0.284

## Sheet: 19°C
	d0	d1	d2	d3	d4	d5	d6	d7	d8	d9	d10	d11	d12	d13	d14	d15	d16	d17	d18	d19	d20	d21	d22	d23
first instar	0.112	0.142	0.114	0.123	0.144	0.108	0.117	0.103	0.103
	0.09	0.109	0.108	0.148	0.113	0.163	0.098	0.103	0.098
	0.096	0.114	0.099	0.134	0.118	0.112	0.117	0.099	0.098
	0.114	0.113	0.114	0.126	0.123	0.116	0.109	0.087
	0.1	0.109	0.108	0.134	0.126	0.125	0.095	0.109
	0.092	0.123	0.096	0.112	0.115	0.115	0.103	0.109
	0.114	0.118	0.105	0.09	0.096	0.128	0.086	0.091
	0.082	0.113	0.118	0.113	0.115	0.125	0.095	0.095
	0.088	0.139	0.114	0.098	0.115	0.115	0.106	0.091
	0.088	0.127	0.115	0.1	0.105	0.098	0.091
	0.099	0.135	0.115	0.088	0.123	0.117	0.109
	0.105	0.124	0.131	0.107	0.102	0.109	0.096
	0.088	0.118	0.122	0.123	0.115	0.109	0.109
	0.109	0.118	0.113	0.123	0.118	0.121	0.087
	0.104	0.105	0.118	0.132	0.111	0.109	0.112
	0.113	0.111	0.131	0.102	0.137	0.117	0.087
	0.111	0.106	0.126	0.125	0.135	0.128	0.098
	0.121	0.132	0.109	0.105	0.128	0.116	0.103
	0.134	0.108	0.104	0.123	0.139	0.098	0.108
	0.113	0.112	0.126	0.114	0.129	0.108	0.103
	0.112	0.118	0.112	0.1	0.116	0.106	0.103
		0.097	0.135	0.102	0.14	0.112	0.116
		0.101	0.122	0.116	0.154	0.135	0.112
		0.111	0.102	0.123	0.14	0.117	0.116
		0.143	0.124	0.106	0.121	0.123	0.087
		0.098	0.141	0.115	0.123	0.139
		0.083	0.117	0.114	0.109	0.109
		0.112	0.123	0.105	0.114	0.144
		0.137	0.104	0.104	0.112	0.112
		0.108	0.126	0.132	0.12	0.112
			0.114	0.123	0.129	0.121
			0.127			0.106
			0.123			0.116
						0.151
						0.154
						0.151
						0.125
						0.135
						0.159
						0.133
						0.125
						0.117
						0.116
						0.128
second instar						0.212	0.188	0.231	0.184	0.182	0.197	0.197	0.182	0.283	0.189	0.201	0.218
							0.165	0.177	0.194	0.206	0.194	0.17	0.225	0.197	0.22	0.237	0.173
							0.184	0.173	0.192	0.231	0.195	0.173	0.2	0.22	0.234	0.17	0.192
							0.168	0.188	0.225	0.182	0.177	0.197	0.176	0.205	0.212	0.177	0.194
							0.2	0.197	0.184	0.203	0.189	0.171	0.194	0.205	0.159	0.203	0.182
								0.182	0.197	0.203	0.233	0.165	0.207	0.23	0.163	0.189
								0.194	0.2	0.237	0.212	0.168	0.189	0.163	0.184	0.2
								0.17	0.231	0.154	0.194	0.165	0.207	0.203	0.181	0.217
								0.181	0.224	0.176	0.195	0.177	0.177	0.206	0.163	0.194
								0.217	0.232	0.177	0.184	0.163	0.176	0.2	0.154	0.237
								0.218	0.194	0.184	0.184	0.181	0.205	0.224	0.184	0.231
								0.201	0.262	0.217	0.181	0.165	0.177	0.192	0.195	0.17
								0.188	0.231	0.165	0.165	0.223	0.184	0.194	0.214	0.195
								0.177	0.231	0.214	0.176	0.165	0.201	0.184	0.171
								0.165	0.218	0.22	0.176	0.172	0.184	0.234	0.181
								0.207	0.192	0.227	0.192	0.182	0.192	0.163
								0.233	0.212	0.207	0.146	0.192	0.204	0.182
								0.165	0.247	0.222	0.178	0.192	0.178	0.184
								0.2	0.227	0.203	0.21	0.182	0.204	0.192
									0.197	0.224	0.182	0.178	0.172	0.225
									0.201	0.205	0.19	0.22	0.171	0.207
									0.219	0.2	0.184	0.192	0.168	0.204
									0.182	0.231	0.189	0.184	0.192	0.195
									0.176	0.203	0.203	0.168	0.194	0.17
									0.23	0.177	0.227	0.19	0.206	0.195
									0.203	0.203	0.214	0.206	0.197
									0.223	0.195	0.184	0.168	0.194
									0.192	0.197	0.163	0.203	0.19
									0.24	0.182	0.177	0.192	0.184
									0.195	0.21	0.181	0.22	0.207
									0.207	0.173	0.17	0.164
									0.192	0.2	0.181	0.217
									0.194	0.197	0.192
									0.184	0.197	0.178
										0.195	0.177
										0.231	0.173
										0.19	0.188
										0.189
third instar														0.361	0.343	0.263	0.279	0.279	0.388	0.328	0.326	0.354	0.303	0.3	0.328
														0.365	0.309	0.334	0.327	0.328	0.312	0.311	0.312	0.279	0.252	0.315	0.266
														0.312	0.312	0.368	0.345	0.319	0.368	0.328	0.29	0.279	0.225	0.347	0.335
														0.382	0.303	0.321	0.333	0.336	0.347	0.303	0.257	0.288	0.283	0.27	0.301
														0.304	0.34	0.37	0.32	0.32	0.352	0.312	0.262	0.328	0.23	0.312	0.3
															0.304	0.272	0.271	0.313	0.379	0.334	0.306	0.326	0.261	0.274	0.278
															0.261	0.253	0.303	0.279	0.33	0.323	0.297	0.363	0.34	0.301	0.287
															0.287	0.297	0.309	0.279	0.345	0.298	0.286	0.326	0.278	0.272	0.266
															0.288	0.278	0.268	0.297	0.301	0.296	0.256	0.285	0.316	0.291	0.347
															0.263	0.29	0.278	0.343	0.309	0.266	0.326	0.347	0.332	0.282	0.316
															0.304	0.299	0.262	0.366	0.493	0.335	0.29	0.249	0.314	0.312	0.287
															0.299	0.312	0.322	0.256	0.313	0.335	0.29	0.263	0.271	0.271	0.319
															0.276	0.307	0.291	0.224	0.304	0.304	0.278	0.272	0.351	0.288	0.328
																0.287	0.283	0.354	0.355	0.339	0.314	0.287	0.259	0.266	0.261
																0.332	0.343	0.312	0.29	0.355	0.32	0.292	0.328	0.299	0.279
																0.353	0.27	0.323	0.307	0.3	0.3	0.345	0.285	0.256	0.274
																0.274	0.29	0.326	0.258	0.279	0.29	0.328	0.293	0.322	0.317
																0.29	0.33	0.298	0.363	0.335	0.322	0.29	0.274	0.274	0.286
																0.312	0.345	0.263	0.314	0.253	0.298	0.347	0.283	0.32	0.279
																0.37	0.326	0.279	0.32	0.33	0.29	0.298	0.32	0.339	0.286
																0.328	0.332	0.352	0.276	0.252	0.3	0.29	0.331	0.293	0.309
																0.312	0.286	0.29	0.29	0.296	0.292	0.32	0.224	0.263	0.278
																0.274	0.327	0.24	0.233	0.26	0.256	0.306	0.312	0.336	0.328
																0.339	0.317	0.301	0.326	0.312	0.273	0.283	0.298	0.273	0.33
																0.278	0.3	0.286	0.304	0.279	0.307	0.261	0.325	0.311	0.274
																0.333	0.385	0.297	0.309	0.284	0.385	0.326	0.237	0.309	0.259
																0.287	0.34	0.309	0.326	0.315	0.33	0.304	0.231	0.297	0.3
																0.27	0.279	0.249	0.353	0.319	0.322	0.288	0.344	0.232	0.314
																0.306	0.288	0.327	0.313	0.322	0.326	0.322	0.323	0.364
																	0.316	0.287	0.312	0.263	0.312	0.304	0.249	0.284
																	0.257		0.322	0.297	0.288	0.339	0.262	0.361
																	0.3		0.335	0.339	0.283	0.304	0.232
																	0.244		0.301	0.313	0.304	0.29	0.279
																	0.278		0.326	0.336		0.336	0.253
																	0.232		0.291	0.326		0.298	0.276
																	0.249		0.296	0.36		0.27	0.279
																	0.298		0.297	0.376		0.279	0.309
																	0.269		0.309	0.297			0.293
																	0.25		0.26				0.321
																	0.301		0.275				0.268
																			0.269
																			0.299
																			0.271
																			0.285
																			0.296
																			0.279
																			0.306
																			0.272
																			0.287
																			0.24

## Sheet: 22°C
	d0	d1	d2	d3	d4	d5	d6	d7	d8	d9	d10	d11	d12	d13	d14
first instar	0.112	0.109	0.109	0.086	0.125	0.108
	0.103	0.098	0.123	0.108	0.123	0.125
	0.103	0.098	0.106	0.096	0.128	0.165
	0.116	0.087	0.109	0.109	0.116	0.109
	0.112	0.086	0.109	0.117	0.116	0.144
	0.096	0.109	0.103	0.106	0.117	0.135
	0.091	0.096	0.108	0.109	0.122	0.098
	0.125	0.135	0.109	0.099	0.136	0.144
	0.091	0.116	0.122	0.087	0.128
	0.099	0.106	0.103	0.098	0.139
	0.099	0.128	0.117	0.106	0.136
	0.091	0.121	0.091	0.109	0.136
	0.096	0.091	0.096	0.099	0.109
	0.082	0.112	0.108	0.117	0.109
	0.117	0.116	0.109	0.096	0.117
	0.108	0.109	0.116	0.109	0.128
	0.099	0.125	0.112	0.125	0.106
	0.106	0.106	0.098	0.095	0.133
	0.116	0.099	0.121	0.103	0.122
	0.112	0.103	0.136	0.109	0.121
	0.087	0.109	0.125	0.128	0.122
	0.099	0.087	0.117	0.103	0.117
	0.095	0.098	0.117	0.106	0.158
	0.099	0.112	0.115	0.117	0.115
	0.117	0.135	0.122	0.108	0.106
	0.103	0.112	0.103	0.098	0.095
	0.087	0.098	0.122	0.103	0.099
	0.106	0.112	0.123	0.099
	0.116	0.123	0.122	0.109
	0.117		0.125	0.099
	0.106		0.123	0.086
	0.091		0.115	0.123
	0.109		0.133	0.106
				0.109
				0.109
				0.106
				0.109
				0.109
				0.098
				0.098
				0.106
				0.096
second instar					0.188	0.219	0.241	0.225	0.227	0.154	0.206
					0.195	0.207	0.204	0.195	0.194	0.177	0.207
					0.171	0.214	0.225	0.237	0.135	0.2	0.22
					0.178	0.207	0.214	0.21	0.19	0.21	0.223
					0.192	0.207	0.181	0.231	0.207	0.171
					0.201	0.207	0.244	0.201	0.178	0.164
					0.207	0.184	0.231	0.207	0.164	0.178
					0.176	0.237	0.263	0.182	0.158	0.182
						0.188	0.197	0.181	0.197	0.197
						0.194	0.21	0.188	0.163	0.192
						0.231	0.197	0.171	0.184	0.163
						0.212	0.197	0.181	0.176	0.192
						0.184	0.182	0.192	0.194	0.184
						0.2	0.22	0.223	0.207	0.207
						0.182	0.194	0.219	0.168	0.218
						0.227	0.21	0.21	0.207	0.204
						0.233	0.195	0.231	0.205	0.182
						0.201	0.254	0.194	0.194
						0.204	0.206	0.206	0.192
						0.195	0.203	0.214	0.184
						0.192	0.176	0.212	0.201
						0.211	0.232	0.182	0.205
							0.22	0.212	0.194
							0.227	0.212	0.181
							0.197	0.204	0.182
							0.181	0.24	0.212
							0.173	0.24	0.207
							0.184	0.21	0.231
							0.194	0.244	0.192
							0.178		0.214
							0.178		0.217
							0.192
							0.192
							0.194
third instar									0.339	0.326	0.274	0.282	0.328	0.345	0.309	0.352
									0.328	0.313	0.326	0.274	0.271	0.292	0.306	0.341
										0.317	0.316	0.285	0.298	0.272	0.317	0.316
										0.309	0.34	0.33	0.244	0.286	0.257	0.315
										0.33	0.267	0.273	0.306	0.33	0.27	0.271
										0.3	0.35	0.317	0.287	0.317	0.29	0.223
										0.249	0.314	0.353	0.274	0.279	0.316	0.287
										0.292	0.335	0.306	0.279	0.339	0.271	0.287
										0.325	0.322	0.29	0.284	0.256	0.245	0.274
										0.297	0.27	0.333	0.267	0.343	0.274	0.316
										0.312	0.298	0.348	0.287	0.309	0.261	0.293
										0.36	0.283	0.314	0.261	0.325	0.316	0.326
										0.341	0.347	0.261	0.269	0.353	0.312	0.316
										0.335	0.287	0.279	0.303	0.34	0.33	0.288
										0.256	0.313	0.267	0.242	0.237	0.339	0.312
										0.29	0.306	0.285	0.249	0.317	0.285	0.341
										0.303	0.332	0.303	0.257	0.266	0.279	0.303
										0.316	0.339	0.309	0.312	0.322	0.317	0.286
										0.328	0.323	0.309	0.29	0.25	0.272	0.297
										0.326	0.309	0.249	0.257	0.314	0.297	0.262
										0.335	0.297	0.274	0.25	0.306	0.297	0.296
										0.339	0.313	0.259	0.258	0.319	0.287	0.298
										0.32	0.288	0.309	0.297	0.3	0.279	0.29
										0.267	0.309	0.292	0.285	0.36	0.288	0.304
										0.316		0.298	0.244	0.259	0.307	0.299
										0.309		0.312	0.271	0.269	0.287	0.241
										0.339		0.263	0.271	0.307	0.29	0.274
										0.312		0.316	0.268	0.306		0.309
												0.301	0.35	0.345		0.331
												0.306	0.291	0.351		0.304
													0.3	0.288		0.341
													0.268	0.323		0.314
													0.301			0.315
													0.279
													0.343
													0.325
													0.361
													0.333
													0.297

## Sheet: 25°C
	d0	d1	d2	d3	d4	d5	d6	d7	d8	d9	d10	d11	d12
first instar	0.099	0.106	0.116	0.086
	0.099	0.115	0.121	0.091
	0.096	0.112	0.122	0.109
	0.091	0.109	0.123	0.103
	0.099	0.109	0.099	0.106
	0.109	0.125	0.108	0.108
	0.098	0.106	0.133	0.109
	0.091	0.125	0.099	0.108
	0.112	0.109	0.109	0.106
	0.109	0.116	0.121	0.099
	0.091	0.125	0.125	0.103
	0.091	0.139	0.128	0.108
	0.099	0.116	0.122	0.098
	0.096	0.098	0.108	0.109
	0.123	0.117	0.125	0.087
	0.109	0.103	0.116	0.099
	0.099	0.112	0.136	0.108
	0.079	0.125	0.106	0.123
	0.109	0.123	0.121	0.099
	0.091	0.116	0.136	0.103
	0.096	0.109	0.123	0.103
	0.098	0.112	0.109	0.098
	0.096	0.116	0.108	0.117
	0.112	0.112	0.109	0.106
	0.106	0.134	0.115	0.098
	0.098	0.117	0.122	0.087
	0.112	0.108	0.115	0.109
	0.098	0.108	0.115	0.117
	0.098	0.112	0.099	0.103
			0.125	0.117
			0.099	0.098
			0.109
			0.103
second instar				0.22	0.201	0.154	0.218	0.181
				0.201	0.22	0.154	0.163	0.223
				0.181	0.207	0.182	0.194
					0.171	0.22	0.189
					0.197	0.181	0.201
					0.197	0.218	0.197
					0.203	0.207	0.17
					0.181	0.195
					0.192	0.201
					0.163	0.192
					0.184	0.173
					0.192	0.201
					0.194	0.206
					0.181	0.211
					0.206	0.223
					0.203	0.19
					0.203	0.232
					0.204	0.184
						0.19
						0.192
						0.192
						0.146
						0.163
						0.178
						0.222
						0.201
						0.188
						0.19
						0.214
						0.237
						0.192
third instar						0.298	0.309	0.278	0.283					0.278
							0.326	0.284	0.274					0.299
							0.317	0.288	0.285					0.285
							0.32	0.29	0.315					0.224
							0.312	0.297	0.301					0.274
							0.334	0.214	0.274					0.244
							0.263	0.309	0.299					0.247
							0.271	0.33	0.271					0.341
							0.242	0.279	0.282					0.257
							0.279	0.29	0.315					0.313
							0.266	0.293	0.293					0.309
							0.249	0.261	0.299					0.297
							0.328	0.3	0.291					0.312
							0.272	0.263	0.231					0.292
							0.298	0.323	0.292					0.271
							0.274	0.261	0.314					0.29
							0.326	0.307	0.306					0.306
							0.309	0.355						0.26
								0.274						0.262
								0.351						0.325
								0.309						0.293
								0.314						0.244
								0.279						0.258
								0.291						0.292
								0.3						0.322
								0.304						0.27
								0.274						0.273
								0.297						0.316
								0.339						0.313
								0.263						0.299
								0.298						0.288
								0.299						0.274
								0.352						0.328
														0.316
														0.309
														0.293
														0.321
														0.298
														0.323
														0.292
														0.269
														0.253
														0.232

## Sheet: 28°C
	d0	d1	d2	d3	d4	d5	d6	d7	d8	d9	d10	d11	d12
first instar	0.127	0.106	0.105	0.1
	0.116	0.122	0.118
	0.118	0.089	0.089
	0.134	0.098	0.117
	0.138	0.119	0.109
	0.105	0.108	0.118
	0.105	0.118	0.102
	0.109	0.108	0.09
	0.102	0.122	0.116
	0.115	0.114	0.108
	0.118	0.112	0.122
	0.112	0.115	0.089
	0.107	0.112	0.111
	0.112	0.113	0.105
	0.107	0.118	0.096
	0.109	0.114	0.109
	0.116	0.109	0.113
	0.108	0.116	0.115
	0.109	0.111	0.118
	0.121	0.079	0.125
	0.117	0.112	0.099
	0.123	0.118	0.128
	0.104	0.093	0.113
	0.096	0.109	0.102
	0.123	0.096	0.112
	0.127	0.105	0.096
	0.096	0.113	0.114
	0.115	0.114	0.118
	0.114	0.098	0.111
	0.112	0.108	0.123
		0.096	0.123
		0.113	0.107
		0.1
		0.109
		0.096
		0.108
		0.102
		0.089
		0.115
		0.112
second instar				0.232	0.237	0.21	0.178
				0.173	0.185	0.24	0.224
				0.218	0.226	0.222	0.227
				0.19	0.214	0.205
				0.227	0.24	0.184
				0.197	0.266	0.219
				0.17	0.216	0.204
				0.182	0.229	0.19
				0.178	0.247	0.206
				0.176	0.228	0.204
				0.209	0.219
				0.206	0.199
				0.177	0.232
				0.186	0.19
				0.18	0.223
				0.232	0.223
				0.186	0.195
				0.215	0.224
				0.22	0.214
				0.205	0.206
				0.205	0.256
				0.219	0.235
				0.214	0.229
				0.211	0.244
				0.196	0.244
				0.216	0.222
					0.184
					0.246
					0.196
					0.237
					0.191
third instar						0.312	0.274	0.306	0.366	0.316
						0.339	0.343	0.315	0.314	0.308
						0.339	0.299	0.313	0.331	0.325
						0.301	0.292	0.301	0.32	0.282
						0.295	0.301	0.338	0.375	0.323
						0.294	0.298	0.331	0.317	0.324
						0.275	0.303	0.325	0.307	0.338
						0.346	0.285	0.284	0.331	0.31
						0.298	0.247	0.331	0.403	0.318
						0.329	0.291	0.289	0.287	0.299
						0.307	0.273	0.341	0.341	0.324
						0.296	0.329	0.298	0.316	0.301
						0.306	0.276	0.336	0.329	0.304
						0.278	0.318	0.31	0.342	0.289
						0.326	0.299	0.324		0.32
						0.253	0.342	0.302		0.337
						0.284	0.292	0.3		0.314
						0.279	0.32	0.364		0.328
						0.286	0.273	0.253
						0.284	0.349	0.307
							0.325	0.295
							0.336	0.339
							0.339	0.298
							0.32	0.308
							0.367	0.282
							0.321	0.294
							0.333	0.314
								0.347
								0.27
								0.289
								0.301
								0.302
								0.292
								0.314
								0.303
								0.37
								0.314
								0.3
								0.31
								0.291
								0.349
								0.359
								0.363

## Sheet: 31°C
	d0	d1	d2	d3	d4	d5	d6	d7	d8
first instar	0.102	0.118	0.099
	0.108	0.089	0.104
	0.12	0.083	0.104
	0.121	0.096	0.108
	0.118	0.126	0.09
	0.112	0.124	0.082
	0.124	0.113	0.102
	0.096	0.129	0.116
	0.116	0.104	0.115
	0.135	0.111	0.113
	0.107	0.101	0.123
	0.102	0.114	0.102
	0.124	0.098	0.112
	0.112	0.125	0.121
	0.115	0.116
	0.131	0.118
	0.123	0.113
	0.126	0.102
	0.123	0.113
	0.115	0.125
	0.114	0.114
	0.108	0.111
	0.116	0.117
	0.132	0.096
	0.134	0.104
	0.114	0.102
	0.114	0.121
	0.113	0.115
	0.121	0.096
	0.123	0.09
		0.102
second instar			0.21	0.226	0.205	0.223
			0.2	0.21	0.213
			0.158	0.19	0.155
			0.214	0.233	0.183
			0.186	0.228	0.168
			0.18	0.208	0.173
			0.167	0.167	0.187
			0.177	0.185	0.177
			0.208	0.186	0.18
			0.215	0.211	0.186
			0.206	0.17	0.153
			0.145	0.209	0.219
			0.194	0.178	0.3
			0.2	0.202	0.212
			0.159	0.207	0.173
			0.202	0.213	0.183
			0.187	0.217	0.173
			0.284	0.245	0.209
			0.208	0.192	0.19
				0.187	0.215
				0.175	0.208
				0.176	0.313
				0.206	0.201
				0.187	0.227
				0.19	0.183
				0.18	0.014
				0.191	0.188
				0.156
				0.141
				0.18
				0.157
				0.188
third instar					0.254	0.339	0.297	0.284	0.311	0.307
					0.253	0.28	0.291	0.267	0.248	0.264
					0.248	0.239	0.298	0.306	0.329	0.287
					0.242	0.291	0.341	0.32	0.299	0.3
					0.303	0.275	0.299	0.32	0.282	0.262
					0.326	0.3	0.298	0.287	0.294	0.288
						0.278	0.315	0.318	0.266	0.3
						0.307	0.293	0.247	0.31	0.262
						0.278	0.247	0.284	0.241	0.311
						0.29	0.278	0.317	0.298	0.274
						0.32	0.284	0.294	0.294	0.286
						0.261	0.287	0.31	0.288	0.275
						0.31	0.307	0.331	0.308	0.317
						0.274	0.328	0.325	0.291	0.3
						0.328	0.323	0.281	0.302	0.298
						0.299	0.307	0.307	0.309	0.26
						0.345	0.294	0.261	0.326	0.321
						0.316	0.311	0.283	0.345	0.339
						0.275	0.275	0.295	0.269	0.311
						0.284	0.32	0.261	0.279	0.317
						0.311	0.317	0.301	0.306	0.328
						0.282	0.322	0.311	0.302	0.3
						0.232	0.263	0.304	0.305	0.312
						0.307	0.323	0.308	0.271	0.331
						0.253	0.31	0.306	0.343	0.297
						0.268	0.274	0.259	0.353	0.336
						0.231	0.278	0.275	0.311	0.291
						0.304	0.31	0.28	0.318	0.285
						0.287	0.281	0.333	0.355	0.248
						0.329	0.297	0.371	0.302
						0.307	0.335		0.34
						0.318	0.249		0.314
						0.289	0.314		0.335
						0.298	0.302		0.304
						0.342	0.264		0.32
						0.306	0.276		0.302
						0.271	0.29
							0.333

## Sheet: 34°C
	d0	d1	d2	d3	d4	d5	d6	d7	d8	d9
first instar	0.104	0.101	0.126
	0.102	0.105	0.114
	0.107	0.102	0.127
	0.127	0.09	0.114
	0.116	0.082	0.096
	0.105	0.09	0.113
	0.102	0.089	0.106
	0.132	0.082	0.119
	0.123	0.096	0.121
	0.118	0.116	0.115
	0.108	0.099	0.082
	0.12	0.107	0.123
	0.115	0.109	0.102
	0.112	0.118	0.129
	0.124	0.109	0.105
	0.104	0.105	0.115
	0.108	0.118	0.105
	0.126	0.083	0.101
	0.123	0.108
	0.118	0.102
	0.107	0.083
	0.125	0.096
	0.109	0.089
	0.113	0.091
	0.104	0.105
	0.098	0.096
	0.109	0.102
	0.109	0.098
	0.12	0.102
	0.123	0.104
		0.114
second instar			0.172	0.19	0.183	0.182
			0.19	0.15	0.188	0.205
			0.241	0.185	0.2	0.162
			0.191	0.17	0.222	0.161
			0.231	0.19	0.184
			0.211	0.192	0.213
			0.19	0.187	0.178
			0.222	0.219	0.211
			0.186	0.186	0.219
			0.188	0.213	0.157
			0.195	0.234	0.201
			0.222	0.2	0.195
			0.226	0.188	0.175
			0.211	0.214	0.203
			0.223	0.186	0.184
				0.194	0.206
				0.201	0.197
				0.161	0.214
				0.161	0.209
				0.209
				0.216
				0.168
				0.183
				0.212
				0.188
				0.182
				0.217
				0.214
				0.169
				0.225
				0.192
				0.226
				0.213
third instar					0.289	0.274	0.327	0.296	0.297	0.307	0.302
					0.287	0.294	0.287	0.342	0.316	0.378	0.296
					0.314	0.333	0.291	0.345	0.31		0.261
					0.258	0.269	0.319	0.301	0.291		0.354
					0.287	0.281	0.284	0.292	0.313		0.242
					0.258	0.29	0.268	0.376	0.3		0.297
					0.307	0.312	0.312	0.289	0.285		0.255
					0.245	0.292	0.331	0.317	0.308		0.294
					0.296	0.259	0.317	0.32	0.291		0.292
						0.288	0.256	0.343	0.287		0.296
						0.283	0.294	0.305	0.289		0.257
						0.331	0.304	0.312	0.339		0.28
						0.309	0.291	0.336	0.284		0.29
						0.295	0.293	0.299	0.339		0.337
						0.262	0.28	0.276	0.269		0.259
						0.293	0.318	0.3			0.288
						0.3	0.276	0.314			0.337
						0.279	0.334	0.317			0.32
						0.249	0.274	0.3			0.293
						0.282	0.359	0.299			0.362
						0.227	0.344	0.298			0.296
						0.282	0.237	0.323			0.301
						0.269	0.268	0.301			0.262
						0.304	0.3	0.277			0.263
						0.299	0.3	0.299			0.3
							0.247	0.286			0.314
							0.326	0.331			0.355
							0.292	0.302			0.294
							0.299	0.317
							0.295	0.303
							0.336	0.269
							0.301	0.284
							0.327	0.319
							0.309
